# Supplementary material for: Ruthenium(II)-enabled para-selective C–H difluoromethylation of anilides and their derivatives
Source: Nat Commun. 2018 Mar 22;9:1189. doi: 10.1038/s41467-018-03341-6 (PMC5864885; doi:10.1038/s41467-018-03341-6)
Supplement: Supplementary file 3 — Supplementary Data 1(CIF 1538 kb) [file 41467_2018_3341_MOESM3_ESM.cif]

 
data_a
 
_audit_creation_method            SHELXL-2014
_chemical_name_systematic
;
 ?
;
_chemical_name_common             ?
_chemical_melting_point           ?
_chemical_formula_moiety          'C17 H20 Cl F2 N O3'
_chemical_formula_sum
 'C17 H20 Cl F2 N O3' 
_chemical_formula_weight          359.79

loop_
 _atom_type_symbol
 _atom_type_description
 _atom_type_scat_dispersion_real
 _atom_type_scat_dispersion_imag
 _atom_type_scat_source
 'C'  'C'   0.0033   0.0016
 'International Tables Vol C Tables 4.2.6.8 and 6.1.1.4'
 'H'  'H'   0.0000   0.0000
 'International Tables Vol C Tables 4.2.6.8 and 6.1.1.4'
 'N'  'N'   0.0061   0.0033
 'International Tables Vol C Tables 4.2.6.8 and 6.1.1.4'
 'O'  'O'   0.0106   0.0060
 'International Tables Vol C Tables 4.2.6.8 and 6.1.1.4'
 'F'  'F'   0.0171   0.0103
 'International Tables Vol C Tables 4.2.6.8 and 6.1.1.4'
 'Cl'  'Cl'   0.1484   0.1585
 'International Tables Vol C Tables 4.2.6.8 and 6.1.1.4'
 
_space_group_crystal_system       monoclinic
_space_group_IT_number            14
_space_group_name_H-M_alt         'P 21/n'
_space_group_name_Hall            '-P 2yn'
 
_shelx_space_group_comment
;
The symmetry employed for this shelxl refinement is uniquely defined
by the following loop, which should always be used as a source of
symmetry information in preference to the above space-group names.
They are only intended as comments.
;
 
loop_
 _space_group_symop_operation_xyz
 'x, y, z'
 '-x+1/2, y+1/2, -z+1/2'
 '-x, -y, -z'
 'x-1/2, -y-1/2, z-1/2'
 
_cell_length_a                    8.1010(6)
_cell_length_b                    9.6695(8)
_cell_length_c                    22.3350(19)
_cell_angle_alpha                 90
_cell_angle_beta                  90.768(2)
_cell_angle_gamma                 90
_cell_volume                      1749.4(2)
_cell_formula_units_Z             4
_cell_measurement_temperature     296(2)
_cell_measurement_reflns_used     9937
_cell_measurement_theta_min       2.30
_cell_measurement_theta_max       26.37 
 
_exptl_crystal_description        block  
_exptl_crystal_colour             colorless
_exptl_crystal_density_meas       ? 
_exptl_crystal_density_method     ?              
_exptl_crystal_density_diffrn     1.366          
_exptl_crystal_F_000              752
_exptl_transmission_factor_min    0.886                                             
_exptl_transmission_factor_max    0.927                                             
_exptl_crystal_size_max           0.500
_exptl_crystal_size_mid           0.400
_exptl_crystal_size_min           0.300
_exptl_absorpt_coefficient_mu     0.253
_shelx_estimated_absorpt_T_min    0.884
_shelx_estimated_absorpt_T_max    0.928
_exptl_absorpt_correction_type    'MULTI-SCAN'  
_exptl_absorpt_correction_T_min   ? 
_exptl_absorpt_correction_T_max   ? 
_exptl_absorpt_process_details    'SADABS, 2014/5' 
 
_exptl_special_details
;
 ?
;
 
_diffrn_ambient_temperature       296(2)
_diffrn_radiation_wavelength      0.71073
_diffrn_radiation_type            MoK\a
_diffrn_source                    'microfocus sealed tube'                       
_diffrn_measurement_device_type   'Bruker APEX-II CCD'
_diffrn_measurement_method        '\f and \w scans'
_diffrn_detector_area_resol_mean  ? 
_diffrn_reflns_number             50210
_diffrn_reflns_av_unetI/netI      0.0230
_diffrn_reflns_av_R_equivalents   0.0454
_diffrn_reflns_limit_h_min        -10
_diffrn_reflns_limit_h_max        10
_diffrn_reflns_limit_k_min        -12
_diffrn_reflns_limit_k_max        12
_diffrn_reflns_limit_l_min        -28
_diffrn_reflns_limit_l_max        28
_diffrn_reflns_theta_min          2.663
_diffrn_reflns_theta_max          27.459
_diffrn_reflns_theta_full         25.242
_diffrn_measured_fraction_theta_max   0.998
_diffrn_measured_fraction_theta_full  0.998
_diffrn_reflns_Laue_measured_fraction_max    0.998
_diffrn_reflns_Laue_measured_fraction_full   0.998
_diffrn_reflns_point_group_measured_fraction_max   0.998
_diffrn_reflns_point_group_measured_fraction_full  0.998
_reflns_number_total              4004
_reflns_number_gt                 2974
_reflns_threshold_expression      'I > 2\s(I)'
_reflns_Friedel_coverage          0.000
_reflns_Friedel_fraction_max      .
_reflns_Friedel_fraction_full     .
 
_reflns_special_details
;
 Reflections were merged by SHELXL according to the crystal
 class for the calculation of statistics and refinement.
 
 _reflns_Friedel_fraction is defined as the number of unique
 Friedel pairs measured divided by the number that would be
 possible theoretically, ignoring centric projections and
 systematic absences.
;
 
_computing_data_collection       'Bruker APEX2'
_computing_cell_refinement       'Bruker SAINT'
_computing_data_reduction        'Bruker SAINT'
_computing_structure_solution    'SHELXS-97 (Sheldrick 2008)'
_computing_structure_refinement  'SHELXL-2014 (Sheldrick 2014)'
_computing_molecular_graphics    'Bruker SHELXTL'
_computing_publication_material  'Bruker SHELXTL'
 
_refine_special_details
;
 ?
;
_refine_ls_structure_factor_coef  Fsqd
_refine_ls_matrix_type            full
_refine_ls_weighting_scheme       calc
_refine_ls_weighting_details
'w=1/[\s^2^(Fo^2^)+(0.1715P)^2^+1.2349P] where P=(Fo^2^+2Fc^2^)/3'
_atom_sites_solution_primary      ?
_atom_sites_solution_secondary    ?
_atom_sites_solution_hydrogens    geom
_refine_ls_hydrogen_treatment     constr
_refine_ls_extinction_method      none
_refine_ls_extinction_coef        .
_refine_ls_number_reflns          4004
_refine_ls_number_parameters      217
_refine_ls_number_restraints      0
_refine_ls_R_factor_all           0.0744
_refine_ls_R_factor_gt            0.0493
_refine_ls_wR_factor_ref          0.1965
_refine_ls_wR_factor_gt           0.1616
_refine_ls_goodness_of_fit_ref    0.742
_refine_ls_restrained_S_all       0.742
_refine_ls_shift/su_max           0.000
_refine_ls_shift/su_mean          0.000
 
loop_
 _atom_site_label
 _atom_site_type_symbol
 _atom_site_fract_x
 _atom_site_fract_y
 _atom_site_fract_z
 _atom_site_U_iso_or_equiv
 _atom_site_adp_type
 _atom_site_occupancy
 _atom_site_site_symmetry_order  
 _atom_site_calc_flag
 _atom_site_refinement_flags_posn
 _atom_site_refinement_flags_adp
 _atom_site_refinement_flags_occupancy
 _atom_site_disorder_assembly
 _atom_site_disorder_group
Cl1 Cl 0.62306(9) 0.87702(7) 0.61769(3) 0.0654(3) Uani 1 1 d . . . . .
F1 F 0.72862(18) 0.58091(17) 0.58405(6) 0.0607(4) Uani 1 1 d . . . . .
F2 F 0.88004(19) 0.47918(15) 0.65157(7) 0.0646(4) Uani 1 1 d . . . . .
O1 O 0.9935(2) 0.71893(19) 0.57165(8) 0.0589(5) Uani 1 1 d . . . . .
N1 N 0.3402(2) 0.77810(19) 0.80812(8) 0.0420(4) Uani 1 1 d . . . . .
O006 O 0.3743(3) 0.6260(2) 0.88220(8) 0.0709(6) Uani 1 1 d . . . . .
O2 O 1.0283(3) 0.7490(3) 0.66999(10) 0.0915(8) Uani 1 1 d . . . . .
C8 C 0.4650(2) 0.7215(2) 0.77171(9) 0.0391(4) Uani 1 1 d . . . . .
C9 C 0.4846(2) 0.8044(2) 0.72109(9) 0.0406(5) Uani 1 1 d . . . . .
C6 C 0.6716(3) 0.5687(2) 0.73569(10) 0.0464(5) Uani 1 1 d . . . . .
H6A H 0.7351 0.4893 0.7406 0.056 Uiso 1 1 calc R U . . .
C5 C 0.6920(3) 0.6474(2) 0.68453(10) 0.0433(5) Uani 1 1 d . . . . .
C7 C 0.5603(3) 0.6035(2) 0.77997(10) 0.0463(5) Uani 1 1 d . . . . .
H7A H 0.5498 0.5494 0.8141 0.056 Uiso 1 1 calc R U . . .
C10 C 0.5979(3) 0.7676(2) 0.67867(9) 0.0431(5) Uani 1 1 d . . . . .
C11 C 0.3725(3) 0.9273(3) 0.72345(11) 0.0511(5) Uani 1 1 d . . . . .
H11A H 0.3079 0.9358 0.6868 0.061 Uiso 1 1 calc R U . . .
H11B H 0.4349 1.0118 0.7298 0.061 Uiso 1 1 calc R U . . .
C13 C 0.2994(3) 0.7256(2) 0.86302(9) 0.0449(5) Uani 1 1 d . . . . .
C4 C 0.8098(3) 0.6032(2) 0.63688(10) 0.0478(5) Uani 1 1 d . . . . .
C12 C 0.2628(3) 0.8968(3) 0.77632(11) 0.0591(7) Uani 1 1 d . . . . .
H12A H 0.2566 0.9765 0.8025 0.071 Uiso 1 1 calc R U . . .
H12B H 0.1521 0.8732 0.7627 0.071 Uiso 1 1 calc R U . . .
C14 C 0.1596(3) 0.7903(3) 0.90002(11) 0.0533(6) Uani 1 1 d . . . . .
C3 C 0.9563(3) 0.7021(3) 0.62787(11) 0.0533(6) Uani 1 1 d . . . . .
C15 C 0.1425(4) 0.7017(4) 0.95662(12) 0.0724(8) Uani 1 1 d . . . . .
H15A H 0.0563 0.7387 0.9810 0.109 Uiso 1 1 calc R U . . .
H15B H 0.1156 0.6084 0.9455 0.109 Uiso 1 1 calc R U . . .
H15C H 0.2448 0.7026 0.9788 0.109 Uiso 1 1 calc R U . . .
C16 C -0.0054(3) 0.7852(3) 0.86612(14) 0.0700(8) Uani 1 1 d . . . . .
H16A H -0.0897 0.8261 0.8902 0.105 Uiso 1 1 calc R U . . .
H16B H 0.0035 0.8356 0.8293 0.105 Uiso 1 1 calc R U . . .
H16C H -0.0336 0.6907 0.8576 0.105 Uiso 1 1 calc R U . . .
C2 C 1.1377(4) 0.8066(3) 0.55998(15) 0.0733(8) Uani 1 1 d . . . . .
H2A H 1.1185 0.8998 0.5744 0.088 Uiso 1 1 calc R U . . .
H2B H 1.2346 0.7698 0.5803 0.088 Uiso 1 1 calc R U . . .
C17 C 0.2032(5) 0.9388(4) 0.91933(17) 0.0949(12) Uani 1 1 d . . . . .
H17A H 0.1144 0.9766 0.9422 0.142 Uiso 1 1 calc R U . . .
H17B H 0.3023 0.9377 0.9434 0.142 Uiso 1 1 calc R U . . .
H17C H 0.2200 0.9948 0.8844 0.142 Uiso 1 1 calc R U . . .
C1 C 1.1622(5) 0.8079(5) 0.49543(17) 0.1053(13) Uani 1 1 d . . . . .
H1A H 1.2559 0.8646 0.4863 0.158 Uiso 1 1 calc R U . . .
H1B H 1.1813 0.7153 0.4817 0.158 Uiso 1 1 calc R U . . .
H1C H 1.0656 0.8447 0.4758 0.158 Uiso 1 1 calc R U . . .
 
loop_
 _atom_site_aniso_label
 _atom_site_aniso_U_11
 _atom_site_aniso_U_22
 _atom_site_aniso_U_33
 _atom_site_aniso_U_23
 _atom_site_aniso_U_13
 _atom_site_aniso_U_12
Cl1 0.0868(5) 0.0624(4) 0.0475(4) 0.0169(3) 0.0157(3) 0.0150(3)
F1 0.0618(8) 0.0714(10) 0.0491(8) -0.0153(7) 0.0056(6) -0.0130(7)
F2 0.0679(9) 0.0506(8) 0.0758(10) 0.0001(7) 0.0191(7) 0.0137(7)
O1 0.0552(9) 0.0636(11) 0.0583(10) -0.0049(8) 0.0138(8) -0.0094(8)
N1 0.0416(9) 0.0438(10) 0.0405(9) 0.0007(7) 0.0004(7) 0.0050(7)
O006 0.0924(14) 0.0693(13) 0.0516(11) 0.0175(9) 0.0186(10) 0.0245(10)
O2 0.0874(15) 0.1205(19) 0.0665(13) -0.0179(13) 0.0001(11) -0.0453(14)
C8 0.0389(9) 0.0390(11) 0.0392(10) -0.0008(8) -0.0025(8) 0.0006(8)
C9 0.0449(10) 0.0386(11) 0.0381(10) 0.0028(8) -0.0037(8) 0.0019(8)
C6 0.0459(10) 0.0425(11) 0.0510(12) 0.0048(9) 0.0014(9) 0.0078(9)
C5 0.0426(10) 0.0427(11) 0.0445(11) -0.0005(9) -0.0001(8) -0.0002(8)
C7 0.0503(11) 0.0448(12) 0.0438(11) 0.0083(9) 0.0016(9) 0.0053(9)
C10 0.0514(11) 0.0424(11) 0.0354(10) 0.0036(8) -0.0010(8) 0.0006(9)
C11 0.0573(12) 0.0478(13) 0.0481(12) 0.0068(10) 0.0003(10) 0.0132(10)
C13 0.0510(11) 0.0462(12) 0.0376(10) -0.0030(9) 0.0006(9) -0.0033(9)
C4 0.0499(11) 0.0464(12) 0.0472(12) -0.0046(9) 0.0032(9) 0.0007(9)
C12 0.0625(14) 0.0653(16) 0.0497(13) 0.0092(11) 0.0045(11) 0.0245(12)
C14 0.0563(13) 0.0550(14) 0.0490(12) -0.0064(10) 0.0122(10) -0.0037(11)
C3 0.0515(12) 0.0542(14) 0.0543(14) -0.0066(11) 0.0051(10) -0.0032(10)
C15 0.0685(16) 0.098(2) 0.0516(15) 0.0059(14) 0.0164(12) 0.0003(15)
C16 0.0522(14) 0.079(2) 0.0796(19) 0.0113(15) 0.0129(13) 0.0106(13)
C2 0.0665(16) 0.0683(18) 0.085(2) -0.0018(15) 0.0191(15) -0.0176(14)
C17 0.124(3) 0.074(2) 0.088(2) -0.0405(18) 0.048(2) -0.026(2)
C1 0.082(2) 0.140(4) 0.095(3) 0.009(3) 0.0331(19) -0.029(2)
 
_geom_special_details
;
 All esds (except the esd in the dihedral angle between two l.s. planes)
 are estimated using the full covariance matrix.  The cell esds are taken
 into account individually in the estimation of esds in distances, angles
 and torsion angles; correlations between esds in cell parameters are only
 used when they are defined by crystal symmetry.  An approximate (isotropic)
 treatment of cell esds is used for estimating esds involving l.s. planes.
;
 
loop_
 _geom_bond_atom_site_label_1
 _geom_bond_atom_site_label_2
 _geom_bond_distance
 _geom_bond_site_symmetry_2
 _geom_bond_publ_flag
Cl1 C10 1.739(2) . ?
F1 C4 1.360(3) . ?
F2 C4 1.365(3) . ?
O1 C3 1.305(3) . ?
O1 C2 1.469(3) . ?
N1 C13 1.372(3) . ?
N1 C8 1.416(3) . ?
N1 C12 1.484(3) . ?
O006 C13 1.214(3) . ?
O2 C3 1.190(3) . ?
C8 C9 1.397(3) . ?
C8 C7 1.389(3) . ?
C9 C10 1.375(3) . ?
C9 C11 1.497(3) . ?
C6 C5 1.385(3) . ?
C6 C7 1.389(3) . ?
C6 H6A 0.9300 . ?
C5 C10 1.396(3) . ?
C5 C4 1.501(3) . ?
C7 H7A 0.9300 . ?
C11 C12 1.516(3) . ?
C11 H11A 0.9700 . ?
C11 H11B 0.9700 . ?
C13 C14 1.544(3) . ?
C4 C3 1.540(3) . ?
C12 H12A 0.9700 . ?
C12 H12B 0.9700 . ?
C14 C17 1.539(4) . ?
C14 C15 1.535(4) . ?
C14 C16 1.528(4) . ?
C15 H15A 0.9600 . ?
C15 H15B 0.9600 . ?
C15 H15C 0.9600 . ?
C16 H16A 0.9600 . ?
C16 H16B 0.9600 . ?
C16 H16C 0.9600 . ?
C2 C1 1.458(5) . ?
C2 H2A 0.9700 . ?
C2 H2B 0.9700 . ?
C17 H17A 0.9600 . ?
C17 H17B 0.9600 . ?
C17 H17C 0.9600 . ?
C1 H1A 0.9600 . ?
C1 H1B 0.9600 . ?
C1 H1C 0.9600 . ?
 
loop_
 _geom_angle_atom_site_label_1
 _geom_angle_atom_site_label_2
 _geom_angle_atom_site_label_3
 _geom_angle
 _geom_angle_site_symmetry_1
 _geom_angle_site_symmetry_3
 _geom_angle_publ_flag
C3 O1 C2 115.9(2) . . ?
C13 N1 C8 123.56(18) . . ?
C13 N1 C12 127.51(19) . . ?
C8 N1 C12 108.91(17) . . ?
C9 C8 C7 120.67(19) . . ?
C9 C8 N1 109.46(18) . . ?
C7 C8 N1 129.87(19) . . ?
C10 C9 C8 119.58(19) . . ?
C10 C9 C11 129.85(19) . . ?
C8 C9 C11 110.57(18) . . ?
C5 C6 C7 122.7(2) . . ?
C5 C6 H6A 118.6 . . ?
C7 C6 H6A 118.6 . . ?
C10 C5 C6 117.6(2) . . ?
C10 C5 C4 121.5(2) . . ?
C6 C5 C4 120.8(2) . . ?
C8 C7 C6 118.0(2) . . ?
C8 C7 H7A 121.0 . . ?
C6 C7 H7A 121.0 . . ?
C9 C10 C5 121.33(19) . . ?
C9 C10 Cl1 117.95(16) . . ?
C5 C10 Cl1 120.71(17) . . ?
C9 C11 C12 103.60(18) . . ?
C9 C11 H11A 111.0 . . ?
C12 C11 H11A 111.0 . . ?
C9 C11 H11B 111.0 . . ?
C12 C11 H11B 111.0 . . ?
H11A C11 H11B 109.0 . . ?
O006 C13 N1 118.9(2) . . ?
O006 C13 C14 120.0(2) . . ?
N1 C13 C14 121.0(2) . . ?
F1 C4 F2 105.36(18) . . ?
F1 C4 C5 110.85(18) . . ?
F2 C4 C5 110.28(19) . . ?
F1 C4 C3 110.45(19) . . ?
F2 C4 C3 104.90(18) . . ?
C5 C4 C3 114.46(19) . . ?
N1 C12 C11 105.96(18) . . ?
N1 C12 H12A 110.5 . . ?
C11 C12 H12A 110.5 . . ?
N1 C12 H12B 110.5 . . ?
C11 C12 H12B 110.5 . . ?
H12A C12 H12B 108.7 . . ?
C13 C14 C17 111.2(2) . . ?
C13 C14 C15 106.8(2) . . ?
C17 C14 C15 108.2(3) . . ?
C13 C14 C16 111.4(2) . . ?
C17 C14 C16 111.4(3) . . ?
C15 C14 C16 107.6(2) . . ?
O2 C3 O1 126.6(2) . . ?
O2 C3 C4 120.3(2) . . ?
O1 C3 C4 113.0(2) . . ?
C14 C15 H15A 109.5 . . ?
C14 C15 H15B 109.5 . . ?
H15A C15 H15B 109.5 . . ?
C14 C15 H15C 109.5 . . ?
H15A C15 H15C 109.5 . . ?
H15B C15 H15C 109.5 . . ?
C14 C16 H16A 109.5 . . ?
C14 C16 H16B 109.5 . . ?
H16A C16 H16B 109.5 . . ?
C14 C16 H16C 109.5 . . ?
H16A C16 H16C 109.5 . . ?
H16B C16 H16C 109.5 . . ?
C1 C2 O1 107.4(3) . . ?
C1 C2 H2A 110.2 . . ?
O1 C2 H2A 110.2 . . ?
C1 C2 H2B 110.2 . . ?
O1 C2 H2B 110.2 . . ?
H2A C2 H2B 108.5 . . ?
C14 C17 H17A 109.5 . . ?
C14 C17 H17B 109.5 . . ?
H17A C17 H17B 109.5 . . ?
C14 C17 H17C 109.5 . . ?
H17A C17 H17C 109.5 . . ?
H17B C17 H17C 109.5 . . ?
C2 C1 H1A 109.5 . . ?
C2 C1 H1B 109.5 . . ?
H1A C1 H1B 109.5 . . ?
C2 C1 H1C 109.5 . . ?
H1A C1 H1C 109.5 . . ?
H1B C1 H1C 109.5 . . ?
 
_refine_diff_density_max    0.458
_refine_diff_density_min   -0.512
_refine_diff_density_rms    0.193

_shelxl_version_number 2014-3

_shelx_res_file
;

TITL 20161026_0m_a.res in P2(1)/n
REM Old TITL 20161026_0m in P2(1)/n

REM SHELXT solution in P2(1)/n
REM R1 0.198,  Rweak 0.018,  Alpha 0.034,  Orientation as input
REM Formula found by SHELXT:  C17 N O3 F2 Cl

CELL  0.71073   8.1010   9.6695  22.3350   90.000   90.768   90.000
ZERR   4.000   0.0006   0.0008   0.0019    0.000    0.002    0.000
LATT  1
SYMM 1/2-X, 1/2+Y, 1/2-Z
SFAC C H N O F CL
UNIT 68 80 4 12 8 4
TEMP 23.000
L.S. 20
BOND $H
LIST 6
size 0.5 0.4 0.3
acta
FMAP 2
PLAN 20
WGHT    0.171500    1.234900
FVAR       0.94391
CL1   6    0.623060    0.877025    0.617688    11.00000    0.08682    0.06236 =
         0.04755    0.01690    0.01572    0.01504
F1    5    0.728622    0.580914    0.584047    11.00000    0.06176    0.07141 =
         0.04913   -0.01527    0.00556   -0.01297
F2    5    0.880035    0.479184    0.651568    11.00000    0.06786    0.05061 =
         0.07581    0.00012    0.01913    0.01369
O1    4    0.993493    0.718932    0.571647    11.00000    0.05525    0.06364 =
         0.05827   -0.00489    0.01382   -0.00943
N1    3    0.340179    0.778100    0.808118    11.00000    0.04164    0.04384 =
         0.04046    0.00072    0.00035    0.00498
O006  4    0.374329    0.625957    0.882203    11.00000    0.09239    0.06925 =
         0.05164    0.01746    0.01863    0.02453
O2    4    1.028275    0.749006    0.669990    11.00000    0.08745    0.12046 =
         0.06646   -0.01790    0.00010   -0.04534
C8    1    0.465002    0.721539    0.771708    11.00000    0.03891    0.03898 =
         0.03920   -0.00085   -0.00253    0.00062
C9    1    0.484596    0.804403    0.721087    11.00000    0.04487    0.03862 =
         0.03813    0.00280   -0.00374    0.00186
C6    1    0.671620    0.568705    0.735694    11.00000    0.04592    0.04247 =
         0.05097    0.00485    0.00140    0.00778
AFIX  43
H6A   2    0.735085    0.489266    0.740611    11.00000   -1.20000
AFIX   0
C5    1    0.692044    0.647393    0.684535    11.00000    0.04258    0.04274 =
         0.04452   -0.00051   -0.00011   -0.00023
C7    1    0.560275    0.603507    0.779970    11.00000    0.05032    0.04482 =
         0.04377    0.00833    0.00164    0.00535
AFIX  43
H7A   2    0.549827    0.549385    0.814130    11.00000   -1.20000
AFIX   0
C10   1    0.597903    0.767616    0.678674    11.00000    0.05144    0.04235 =
         0.03538    0.00364   -0.00099    0.00063
C11   1    0.372522    0.927268    0.723452    11.00000    0.05735    0.04778 =
         0.04805    0.00681    0.00035    0.01323
AFIX  23
H11A  2    0.307878    0.935849    0.686769    11.00000   -1.20000
H11B  2    0.434854    1.011769    0.729821    11.00000   -1.20000
AFIX   0
C13   1    0.299371    0.725559    0.863024    11.00000    0.05100    0.04624 =
         0.03757   -0.00302    0.00055   -0.00328
C4    1    0.809785    0.603154    0.636876    11.00000    0.04988    0.04641 =
         0.04718   -0.00461    0.00319    0.00066
C12   1    0.262821    0.896766    0.776323    11.00000    0.06253    0.06533 =
         0.04966    0.00923    0.00448    0.02451
AFIX  23
H12A  2    0.256636    0.976529    0.802535    11.00000   -1.20000
H12B  2    0.152128    0.873205    0.762730    11.00000   -1.20000
AFIX   0
C14   1    0.159560    0.790311    0.900024    11.00000    0.05634    0.05504 =
         0.04895   -0.00638    0.01219   -0.00373
C3    1    0.956345    0.702073    0.627869    11.00000    0.05147    0.05420 =
         0.05427   -0.00661    0.00515   -0.00320
C15   1    0.142481    0.701726    0.956615    11.00000    0.06845    0.09751 =
         0.05163    0.00585    0.01636    0.00029
AFIX  33
H15A  2    0.056324    0.738716    0.980988    11.00000   -1.50000
H15B  2    0.115633    0.608438    0.945461    11.00000   -1.50000
H15C  2    0.244802    0.702609    0.978797    11.00000   -1.50000
AFIX   0
C16   1   -0.005380    0.785211    0.866123    11.00000    0.05220    0.07856 =
         0.07963    0.01128    0.01293    0.01061
AFIX  33
H16A  2   -0.089694    0.826101    0.890188    11.00000   -1.50000
H16B  2    0.003524    0.835580    0.829268    11.00000   -1.50000
H16C  2   -0.033613    0.690749    0.857611    11.00000   -1.50000
AFIX   0
C2    1    1.137657    0.806638    0.559984    11.00000    0.06651    0.06835 =
         0.08547   -0.00183    0.01914   -0.01758
AFIX  23
H2A   2    1.118488    0.899788    0.574433    11.00000   -1.20000
H2B   2    1.234644    0.769805    0.580320    11.00000   -1.20000
AFIX   0
C17   1    0.203164    0.938814    0.919331    11.00000    0.12394    0.07432 =
         0.08755   -0.04052    0.04760   -0.02646
AFIX  33
H17A  2    0.114389    0.976581    0.942213    11.00000   -1.50000
H17B  2    0.302273    0.937697    0.943377    11.00000   -1.50000
H17C  2    0.220028    0.994797    0.884447    11.00000   -1.50000
AFIX   0
C1    1    1.162199    0.807899    0.495430    11.00000    0.08193    0.13995 =
         0.09487    0.00864    0.03308   -0.02938
AFIX  33
H1A   2    1.255872    0.864550    0.486305    11.00000   -1.50000
H1B   2    1.181265    0.715281    0.481673    11.00000   -1.50000
H1C   2    1.065616    0.844698    0.475812    11.00000   -1.50000

AFIX   0
HKLF 4

REM  20161026_0m_a.res in P2(1)/n
REM R1 =  0.0493 for    2974 Fo > 4sig(Fo)  and  0.0744 for all    4004 data
REM    217 parameters refined using      0 restraints

END

WGHT      0.0820      0.4533

REM Highest difference peak  0.458,  deepest hole -0.512,  1-sigma level  0.193
Q1    1   0.4807  0.7683  0.7470  11.00000  0.05    0.46
Q2    1   0.3075  0.9165  0.7492  11.00000  0.05    0.45
Q3    1   0.6305  0.6141  0.7582  11.00000  0.05    0.40
Q4    1   0.4403  0.8688  0.7258  11.00000  0.05    0.39
Q5    1   0.1459  0.9534  0.9694  11.00000  0.05    0.38
Q6    1   0.1770  0.9468  0.7891  11.00000  0.05    0.37
Q7    1   0.5002  0.6577  0.7712  11.00000  0.05    0.36
Q8    1   1.0282  0.8974  0.4991  11.00000  0.05    0.36
Q9    1   0.7729  0.2978  0.7433  11.00000  0.05    0.36
Q10   1   1.0742  0.8801  0.5118  11.00000  0.05    0.36
Q11   1   0.6876  0.4631  0.7374  11.00000  0.05    0.35
Q12   1  -0.1035  0.8060  0.9996  11.00000  0.05    0.35
Q13   1  -0.0062  0.6375  0.9984  11.00000  0.05    0.35
Q14   1   0.7933  0.5198  0.7562  11.00000  0.05    0.35
Q15   1   0.1391  0.8021  0.7507  11.00000  0.05    0.34
Q16   1   0.6894  0.3395  0.7601  11.00000  0.05    0.34
Q17   1   0.7142  0.6274  0.7218  11.00000  0.05    0.33
Q18   1   0.5163  1.0432  0.7466  11.00000  0.05    0.33
Q19   1   1.0353  0.5492  0.5019  11.00000  0.05    0.32
Q20   1   1.0090  0.9872  0.4926  11.00000  0.05    0.32
;
_shelx_res_checksum   86474

_shelx_hkl_file
;
   1   0   0    1.00    0.50
   1   0   0    0.30    0.30
  -1   0   0   -0.20    0.20
  -1   0   0    0.30    0.20
   1   0   0   -0.10    0.50
   1   0   0    0.10    0.20
  -1   0   0   -0.40    0.40
  -1   0   0    0.40    0.20
  -1   0   0   -0.10    0.50
   2   0   0   68.39    4.10
   2   0   0   70.99    4.00
   2   0   0   75.99    4.10
   2   0   0   72.89    3.30
   2   0   0   72.89    3.40
  -2   0   0   71.59    3.10
  -2   0   0   76.59    4.20
  -2   0   0   74.69    3.00
   2   0   0   74.19    3.00
   4   0   0  534.75   20.50
   4   0   0  531.25   22.20
   4   0   0  511.05   21.80
   4   0   0  547.05   20.50
  -4   0   0  513.55   21.90
  -4   0   0  540.65   19.80
   4   0   0  525.15   19.60
   5   0   0    3.60    3.40
   5   0   0   -1.30    2.10
  -5   0   0   -0.30    1.00
   5   0   0   -3.20    3.50
   5   0   0   -0.70    0.90
   5   0   0   -3.50    3.80
  -5   0   0   -2.80    3.30
   5   0   0   -1.90    1.90
   6   0   0  789.32   34.30
   6   0   0  779.62   33.80
   6   0   0  824.82   31.70
  -6   0   0  831.72   30.50
  -6   0   0  861.31   34.10
   6   0   0  829.32   33.90
   6   0   0  829.12   32.00
   6   0   0  818.22   30.30
   7   0   0    0.00    5.70
   7   0   0    2.00    1.50
  -7   0   0    2.00    1.60
   7   0   0    7.70    5.50
   7   0   0    4.60    3.60
   7   0   0    0.70    3.10
  -7   0   0    2.60    5.40
   8   0   0   93.99    5.00
  -8   0   0   83.99   11.10
   8   0   0   83.49    7.70
   8   0   0   99.59   10.60
   8   0   0  113.89   13.10
  -8   0   0   89.29    5.30
   8   0   0   94.99    5.30
   8   0   0   99.69    8.60
  -9   0   0    0.90    2.50
   9   0   0   10.10    8.00
   9   0   0    2.00    5.30
   9   0   0    2.20    7.70
 -10   0   0    5.90    2.90
  10   0   0  -12.50   10.50
  10   0   0   16.60   10.60
 -10   0   0   -0.20    3.20
   1  -1   0  474.25   18.50
   1  -1   0  505.25   18.20
  -1  -1   0  480.35   18.60
   1  -1   0  485.35   18.30
   1  -1   0  535.95   19.10
  -1  -1   0  450.45   18.50
  -1  -1   0  496.65   18.30
  -1  -1   0  526.75   18.60
   1   1   0  485.05   18.60
   1   1   0  505.95   18.60
  -1   1   0  492.25   18.20
  -1   1   0  493.35   18.40
  -1   1   0  497.35   19.00
  -1   1   0  496.85   18.50
  -1   1   0  496.85   18.30
  -1   1   0  469.65   18.20
  -2  -1   0 4830.72  165.58
  -2  -1   0 3844.42  165.38
   2  -1   0 4804.52  166.68
  -2  -1   0 4074.49  165.28
   2   1   0 4678.13  165.48
  -2   1   0 5069.69  166.78
   2   1   0 4813.32  166.28
  -2   1   0 4664.23  165.78
   3  -1   0   12.90    3.10
  -3  -1   0   14.50    2.00
  -3  -1   0   18.10    1.90
  -3  -1   0   14.90    2.60
   3  -1   0   16.70    2.60
  -3  -1   0   16.40    3.00
   3  -1   0   16.40    2.10
   3  -1   0   16.00    2.60
  -3  -1   0   14.50    1.90
   3  -1   0   14.70    1.40
  -3   1   0   14.70    1.40
   3   1   0   15.70    2.90
  -3   1   0   21.70    3.00
   3   1   0   17.90    2.20
   3   1   0   15.10    2.40
   3   1   0   13.80    1.90
  -3   1   0   15.50    3.50
  -3   1   0   16.20    1.40
   3   1   0   14.50    1.80
  -3   1   0   15.60    2.20
  -3   1   0   15.20    1.10
  -4  -1   0  156.88    8.40
  -4  -1   0  173.48    7.00
   4  -1   0  155.88    6.50
   4  -1   0  158.78    7.60
   4  -1   0  153.68    8.70
  -4  -1   0  158.38    9.00
   4  -1   0  159.48    9.40
  -4  -1   0  153.38    7.20
   4  -1   0  153.68    8.20
   4   1   0  152.48    8.90
  -4   1   0  160.78    6.50
   4   1   0  138.99    7.90
   4   1   0  157.58    7.40
   4   1   0  163.78    7.30
  -4   1   0  171.18    9.50
   4   1   0  152.68    7.00
  -4   1   0  153.18    7.40
   5  -1   0  692.73   26.90
   5  -1   0  661.13   28.40
   5  -1   0  703.13   28.00
  -5  -1   0  687.53   25.40
  -5  -1   0  680.43   26.20
   5  -1   0  690.13   26.60
   5  -1   0  646.34   28.80
   5  -1   0  687.83   25.60
  -5  -1   0  702.03   27.90
   5   1   0  689.33   27.80
   5   1   0  715.93   26.60
  -5   1   0  678.03   29.00
   5   1   0  684.33   28.60
   5   1   0  691.53   25.90
  -5   1   0  682.03   26.60
  -5   1   0  705.73   25.50
   5   1   0  681.43   26.60
   5   1   0  668.03   28.60
   6  -1   0  427.06   18.70
   6  -1   0  438.06   20.50
   6  -1   0  420.96   21.20
   6  -1   0  441.86   19.90
   6  -1   0  455.15   18.30
  -6  -1   0  423.36   17.50
  -6  -1   0  451.15   19.90
   6  -1   0  457.55   16.90
   6   1   0  441.96   18.30
   6   1   0  426.96   19.80
   6   1   0  438.16   17.10
  -6   1   0  449.86   21.40
  -6   1   0  450.15   16.90
   6   1   0  448.16   20.80
   6   1   0  407.26   20.80
   6   1   0  439.76   18.20
   7  -1   0  108.19    7.50
   7  -1   0  126.49   10.30
   7  -1   0  124.29    5.90
  -7  -1   0  118.79    6.40
   7  -1   0  128.69    8.40
  -7  -1   0  134.59   10.50
   7  -1   0  144.19   12.00
   7   1   0  130.79    9.70
  -7   1   0  135.99   11.20
  -7   1   0  119.79    6.00
   7   1   0  119.89    7.90
   7   1   0  109.99   10.40
   7   1   0  110.59    7.90
   7   1   0  105.29    6.60
   7   1   0  118.19    5.90
   8  -1   0   47.90    8.20
   8  -1   0   38.70    6.60
   8  -1   0   46.10    6.20
   8  -1   0   43.90    3.40
  -8  -1   0   39.10    4.20
   8   1   0   41.30    7.20
  -8   1   0   39.00    9.70
  -8   1   0   39.10    4.20
   8   1   0   40.10    4.90
   8   1   0   47.10    7.60
   8   1   0   33.40    5.90
   8   1   0   51.99    6.20
   8   1   0   44.90    8.60
   8   1   0   40.80    3.80
  -9  -1   0   39.10    5.20
   9  -1   0   34.40    6.40
   9  -1   0   42.60    9.00
  -9  -1   0   42.60    4.80
   9  -1   0   37.60    9.70
   9   1   0   36.00    4.90
   9   1   0   33.50    3.90
  -9   1   0   37.50    4.70
   9   1   0   45.90    8.80
   9   1   0   43.90    7.00
  -9   1   0   41.20   11.00
   9   1   0   43.10    9.70
 -10  -1   0    4.20    3.20
  10  -1   0    2.70   10.10
  10  -1   0    5.50   10.80
 -10  -1   0   11.10    4.40
  10   1   0   -0.60   10.10
  10   1   0   -0.80    9.50
   1  -2   0 5362.96  199.18
   1  -2   0 5776.32  199.98
   1  -2   0 5414.56  199.48
  -1  -2   0 6254.57  199.98
   1  -2   0 5457.85  199.48
  -1  -2   0 5649.43  199.68
  -1  -2   0 5631.44  199.58
   1  -2   0 5267.97  199.58
   1   2   0 5830.72  199.78
   1   2   0 5387.36  199.48
   1   2   0 5613.94  199.58
  -1   2   0 5334.37  199.58
  -1   2   0 5603.84  199.28
   1   2   0 4914.71  199.48
  -1   2   0 5495.55  199.88
   2  -2   0 6742.63  254.67
  -2  -2   0 7184.58  255.07
  -2  -2   0 6952.00  254.67
   2  -2   0 6898.81  255.57
   2   2   0 7435.56  254.87
   2   2   0 7349.26  254.87
   2   2   0 7323.87  254.77
  -2   2   0 7165.38  255.67
  -2   2   0 6825.82  254.17
   2   2   0 6811.22  254.87
   3  -2   0 3243.38  117.79
  -3  -2   0 3382.66  118.19
  -3  -2   0 3217.38  119.49
   3  -2   0 3209.78  118.69
  -3  -2   0 3353.86  118.59
   3  -2   0 3308.87  120.19
   3  -2   0 3264.27  118.39
   3  -2   0 3225.58  117.29
  -3  -2   0 3293.27  118.79
   3  -2   0 3143.89  117.99
   3   2   0 3361.16  118.59
  -3   2   0 3124.19  117.49
  -3   2   0 3378.26  120.29
  -3   2   0 3245.88  118.69
  -3   2   0 3256.47  117.89
   3   2   0 3121.59  118.49
  -3   2   0 3239.08  118.39
   3   2   0 2978.80  117.49
   3   2   0 3230.28  118.49
   3   2   0 3519.65  119.69
  -3   2   0 3184.58  117.89
   3   2   0 3362.66  118.49
  -3   2   0 3338.47  118.19
   4  -2   0  700.13   27.20
  -4  -2   0  599.14   26.20
   4  -2   0  707.43   26.10
  -4  -2   0  706.93   27.00
  -4  -2   0  714.63   26.50
   4  -2   0  665.43   28.80
  -4  -2   0  693.93   28.40
  -4  -2   0  757.92   26.80
   4  -2   0  688.23   27.10
  -4   2   0  701.63   26.70
  -4   2   0  681.03   26.00
  -4   2   0  681.53   25.30
   4   2   0  686.63   26.80
   4   2   0  692.23   26.80
  -4   2   0  696.63   25.80
  -4   2   0  648.54   27.40
  -4   2   0  672.03   28.90
   4   2   0  681.43   26.80
   4   2   0  676.63   26.30
   4   2   0  702.13   28.30
   4   2   0  726.53   26.50
   5  -2   0  344.37   18.00
  -5  -2   0  390.96   15.20
   5  -2   0  367.46   16.20
  -5  -2   0  371.96   15.70
   5  -2   0  358.36   16.90
   5  -2   0  383.26   14.80
  -5  -2   0  378.36   17.70
  -5  -2   0  335.37   15.70
  -5  -2   0  375.66   15.30
   5  -2   0  362.56   16.30
   5   2   0  367.36   17.50
   5   2   0  376.46   14.60
  -5   2   0  377.76   18.40
   5   2   0  356.36   15.70
   5   2   0  385.56   15.50
  -5   2   0  373.46   15.50
   5   2   0  339.07   15.50
  -5   2   0  370.76   14.70
   5   2   0  361.36   15.60
   6  -2   0  693.03   31.10
  -6  -2   0  704.53   27.80
   6  -2   0  670.43   26.70
   6  -2   0  692.93   30.00
   6  -2   0  726.73   28.70
   6  -2   0  739.43   29.20
  -6  -2   0  727.13   30.70
  -6  -2   0  691.53   26.60
  -6   2   0  736.13   27.90
   6   2   0  696.63   28.20
  -6   2   0  755.82   31.60
   6   2   0  677.73   30.30
   6   2   0  682.43   28.00
  -6   2   0  688.63   26.80
   6   2   0  686.03   27.80
   6   2   0  712.53   27.70
   6   2   0  644.24   30.30
   6   2   0  715.43   27.40
   7  -2   0  257.27   11.30
   7  -2   0  265.47   14.60
   7  -2   0  271.37   12.80
  -7  -2   0  265.87   12.40
   7  -2   0  254.27   14.10
   7   2   0  232.68   12.40
  -7   2   0  306.17   17.90
   7   2   0  272.57   11.80
  -7   2   0  267.97   11.60
   7   2   0  272.97   13.90
   7   2   0  237.28   13.30
   7   2   0  281.97   12.90
   7   2   0  277.17   16.30
   7   2   0  263.27   13.40
  -8  -2   0    0.70    3.00
   8  -2   0    3.50    2.30
   8  -2   0    3.90    6.40
   8  -2   0    1.00    5.60
  -8  -2   0    9.60    4.00
   8  -2   0    4.90    4.40
   8   2   0   -1.50    3.50
  -8   2   0    2.00    2.80
   8   2   0    0.70    4.80
  -8   2   0   -8.70    6.90
   8   2   0    5.00    5.10
   8   2   0    6.20    2.60
   8   2   0    9.10    7.80
   8   2   0    0.30    5.60
   8   2   0   -1.10    5.60
   9  -2   0    6.20    5.50
   9  -2   0    1.40    7.00
  -9  -2   0    5.40    3.40
  -9  -2   0    4.90    4.60
  -9   2   0    7.10    3.20
   9   2   0   -2.10    6.50
   9   2   0   10.60    9.10
   9   2   0    6.70    2.80
   9   2   0    5.70    4.30
   9   2   0    8.00    6.20
  -9   2   0   13.00   10.80
 -10  -2   0    0.80    3.50
 -10  -2   0    2.00    5.50
  10  -2   0   10.70   11.70
  10  -2   0   -7.40    8.80
  10   2   0   -0.80    2.90
  10   2   0    9.20   12.10
   0  -3   0    1.90    1.70
   0  -3   0   -0.10    1.10
   0  -3   0    0.20    1.40
   0  -3   0   -1.60    1.50
   0  -3   0   -2.30    1.40
   0  -3   0   -1.00    1.80
   0   3   0    0.80    1.00
   0   3   0   -2.00    1.30
   0   3   0    0.20    1.80
   0   3   0   -0.80    1.60
   0   3   0   -1.90    1.70
   0   3   0   -0.90    1.50
   0   3   0   -0.90    1.50
   1  -3   0    5.30    2.20
  -1  -3   0    2.90    2.00
   1  -3   0    5.70    1.30
  -1  -3   0    5.40    2.00
   1  -3   0    5.10    1.80
  -1  -3   0    7.30    2.10
   1  -3   0    3.10    2.40
  -1  -3   0   -1.70    2.10
   1  -3   0    4.30    2.10
   1  -3   0    5.70    1.90
  -1  -3   0    2.40    1.10
  -1  -3   0    1.00    2.00
  -1   3   0    1.20    1.50
   1   3   0    8.40    1.70
  -1   3   0    3.80    1.70
  -1   3   0    4.20    1.90
  -1   3   0    0.70    2.40
  -1   3   0    4.50    2.20
   1   3   0    8.60    2.10
   1   3   0    1.80    1.90
   1   3   0    2.30    2.30
   1   3   0    3.10    2.10
   1   3   0    5.70    2.30
  -1   3   0    4.50    2.30
   1   3   0    4.50    1.10
  -2  -3   0  713.83   28.80
  -2  -3   0  726.73   28.10
   2  -3   0  766.92   27.40
   2  -3   0  770.52   29.60
   2  -3   0  746.73   27.80
   2  -3   0  692.13   28.10
   2  -3   0  738.13   28.70
   2  -3   0  740.23   28.20
  -2  -3   0  723.13   28.60
   2  -3   0  733.03   28.30
  -2   3   0  728.03   28.50
  -2   3   0  741.43   28.20
  -2   3   0  729.03   29.40
  -2   3   0  735.53   28.30
  -2   3   0  713.63   27.80
   2   3   0  772.32   28.60
   2   3   0  671.13   28.30
  -2   3   0  725.13   28.30
   2   3   0  646.44   28.40
  -2   3   0  758.02   27.50
   2   3   0  717.03   28.30
   2   3   0  727.13   28.70
  -3  -3   0  552.84   23.20
   3  -3   0  565.64   22.30
   3  -3   0  581.54   22.70
   3  -3   0  582.14   24.70
   3  -3   0  582.94   22.60
   3  -3   0  568.04   23.50
   3  -3   0  586.04   22.00
  -3  -3   0  562.24   22.50
  -3  -3   0  561.54   23.80
  -3  -3   0  584.44   23.20
  -3  -3   0  538.05   23.30
  -3   3   0  573.74   24.70
  -3   3   0  558.74   22.60
   3   3   0  591.54   23.60
   3   3   0  553.54   23.20
   3   3   0  601.04   23.40
   3   3   0  609.04   23.30
  -3   3   0  589.24   23.00
  -3   3   0  581.54   22.70
  -3   3   0  573.64   22.20
   3   3   0  564.74   23.10
   4  -3   0   -2.50    1.60
  -4  -3   0    3.70    2.60
  -4  -3   0    3.60    2.10
   4  -3   0    1.50    1.10
  -4  -3   0   -1.80    2.50
   4  -3   0    0.90    2.70
  -4  -3   0    0.40    3.10
  -4  -3   0    2.10    1.90
   4  -3   0   -0.70    1.60
   4  -3   0   -1.00    4.00
   4  -3   0    1.20    2.10
   4   3   0    4.60    2.60
  -4   3   0    3.00    1.90
   4   3   0   -2.90    2.20
   4   3   0    0.60    2.30
  -4   3   0   -2.50    3.60
  -4   3   0   -5.90    2.70
   4   3   0    6.20    3.40
  -4   3   0   -2.70    2.00
  -4   3   0    3.60    2.00
  -4   3   0   -1.00    1.20
   4   3   0   -1.90    2.20
  -5  -3   0   -0.60    2.40
  -5  -3   0    0.50    2.80
   5  -3   0    2.90    2.90
   5  -3   0   -0.10    1.80
   5  -3   0   -2.70    4.70
  -5  -3   0    5.60    2.80
   5  -3   0    3.20    3.50
  -5  -3   0    3.30    2.60
  -5  -3   0    5.20    4.20
   5   3   0    4.50    4.50
   5   3   0   -0.30    2.70
   5   3   0    4.70    2.10
   5   3   0   -0.10    2.40
  -5   3   0   -4.30    4.30
  -5   3   0    4.00    1.90
   5   3   0    3.00    1.80
  -5   3   0    2.60    2.00
   5   3   0    2.50    2.40
   5   3   0    4.20    3.20
  -5   3   0    2.00    2.80
  -5   3   0    1.80    1.30
  -5   3   0    8.70    3.50
  -6  -3   0  225.18   13.70
   6  -3   0  195.58   15.20
  -6  -3   0  215.18   11.50
   6  -3   0  186.98   12.40
  -6  -3   0  206.98   10.60
  -6  -3   0  203.08   11.60
   6  -3   0  210.68   10.20
   6  -3   0  225.98   11.80
   6  -3   0  227.58   12.30
   6   3   0  228.28   10.20
  -6   3   0  262.97   15.80
   6   3   0  192.28   11.30
   6   3   0  228.38   11.10
   6   3   0  247.78   11.90
  -6   3   0  222.68   10.40
   6   3   0  185.28   10.10
  -6   3   0  225.88   11.10
  -7  -3   0    3.80    4.00
   7  -3   0    2.50    2.80
  -7  -3   0    6.00    4.30
   7  -3   0    3.80    5.30
  -7  -3   0    8.70    6.70
   7  -3   0    6.40    4.60
   7   3   0   10.60    4.70
   7   3   0    7.70    3.80
  -7   3   0    8.60    7.00
   7   3   0   -0.10    6.00
   7   3   0   11.50    4.10
   7   3   0   10.10    3.60
   7   3   0    3.80    3.80
  -7   3   0   11.60    3.20
  -7   3   0    8.10    4.00
   7   3   0   10.90    4.30
   8  -3   0   17.40    7.80
  -8  -3   0   20.70    4.70
   8  -3   0   26.70    3.80
  -8  -3   0   21.20    5.60
   8  -3   0   30.80    5.90
   8  -3   0   30.40    7.50
   8   3   0   18.10    4.10
  -8   3   0   31.30    9.70
   8   3   0   23.00    6.40
   8   3   0   20.60    5.60
   8   3   0   22.90    5.30
   8   3   0   22.80    8.50
   8   3   0   22.40    6.60
  -8   3   0   23.50    4.00
   8   3   0   17.30    5.20
   9  -3   0    0.00    6.70
  -9  -3   0    1.90    4.10
  -9  -3   0   -1.80    5.60
   9  -3   0   -0.50    5.80
   9   3   0   -5.20    7.10
   9   3   0    3.30    5.10
  -9   3   0   17.50   11.80
  -9   3   0    5.90    3.70
   9   3   0   -2.50    3.40
   9   3   0   -1.00    9.00
  10  -3   0    6.90   13.80
  10  -3   0   -3.20   10.60
 -10  -3   0    0.50    4.30
 -10   3   0    1.00    3.70
  10   3   0    1.10    3.60
  10   3   0    9.70   11.70
  10   3   0    7.80    5.40
   0  -4   0   86.09    6.60
   0  -4   0   91.29    6.20
   0  -4   0   93.49    6.20
   0  -4   0   88.79    5.90
   0  -4   0   86.09    5.90
   0  -4   0   84.29    5.50
   0  -4   0   95.49    5.00
   0   4   0   93.29    6.30
   0   4   0   79.89    5.80
   0   4   0   82.49    4.70
   0   4   0   81.29    5.50
   0   4   0   81.49    6.30
   0   4   0   86.89    6.20
   0   4   0   79.89    6.10
  -1  -4   0 1009.80   36.30
  -1  -4   0  990.30   37.90
  -1  -4   0  953.10   37.00
   1  -4   0  957.50   36.30
   1  -4   0  962.80   37.80
  -1  -4   0  904.51   37.70
   1  -4   0  963.80   38.00
   1  -4   0  927.51   37.90
  -1  -4   0  945.51   37.90
  -1  -4   0 1059.59   38.70
   1  -4   0  977.60   37.80
   1  -4   0  985.10   37.60
  -1  -4   0  986.80   37.70
  -1   4   0  936.41   37.80
   1   4   0 1010.20   38.30
  -1   4   0  959.30   37.90
  -1   4   0  975.40   37.80
   1   4   0  969.80   37.80
   1   4   0 1028.40   36.30
  -1   4   0  970.80   36.10
   1   4   0  944.71   38.00
  -1   4   0  907.61   37.80
   1   4   0 1021.20   36.80
   1   4   0  994.10   37.90
   1   4   0  949.21   38.10
   2  -4   0 2257.87   81.99
   2  -4   0 2034.70   83.29
   2  -4   0 2267.87   83.49
   2  -4   0 2244.38   83.39
  -2  -4   0 2048.90   80.69
  -2  -4   0 2382.56   83.29
  -2  -4   0 2256.67   83.39
   2  -4   0 2263.37   84.39
  -2  -4   0 2438.96   84.09
   2  -4   0 2102.99   83.69
  -2  -4   0 2334.07   83.79
   2  -4   0 2333.27   82.99
  -2  -4   0 2168.28   80.69
  -2  -4   0 2253.17   84.19
  -2   4   0 2269.97   84.39
  -2   4   0 2181.08   83.59
   2   4   0 2175.28   83.89
   2   4   0 2191.08   82.89
   2   4   0 2358.56   83.89
  -2   4   0 2321.17   83.09
  -2   4   0 2179.28   82.09
   2   4   0 2301.07   83.79
   2   4   0 2333.67   84.09
  -2   4   0 2280.47   83.39
   3  -4   0  319.97   13.70
   3  -4   0  310.97   14.30
   3  -4   0  313.47   14.30
  -3  -4   0  313.47   15.20
   3  -4   0  346.67   13.50
  -3  -4   0  329.77   15.00
  -3  -4   0  316.97   14.10
   3  -4   0  298.07   14.90
   3  -4   0  311.07   16.00
  -3  -4   0  334.27   15.40
  -3  -4   0  312.97   16.20
   3  -4   0  331.57   14.60
  -3   4   0  325.27   13.70
  -3   4   0  315.37   13.80
  -3   4   0  326.77   16.20
   3   4   0  320.87   14.80
  -3   4   0  324.47   14.40
   3   4   0  340.07   15.20
   3   4   0  319.87   15.00
  -3   4   0  327.17   14.70
  -3   4   0  305.97   14.30
   3   4   0  318.57   14.70
  -3   4   0  326.27   14.40
   3   4   0  296.87   14.50
   4  -4   0  433.06   17.80
  -4  -4   0  434.26   19.20
  -4  -4   0  437.96   19.80
   4  -4   0  434.16   18.20
  -4  -4   0  437.46   17.80
   4  -4   0  407.76   20.50
  -4  -4   0  422.16   18.80
   4  -4   0  417.66   19.30
   4  -4   0  416.06   16.90
  -4  -4   0  405.66   18.50
   4  -4   0  433.86   17.60
  -4   4   0  407.96   20.50
   4   4   0  446.36   19.10
  -4   4   0  420.26   18.00
   4   4   0  430.16   18.70
   4   4   0  404.06   18.60
  -4   4   0  439.86   18.00
  -4   4   0  433.76   18.30
  -4   4   0  417.46   18.30
   4   4   0  407.76   19.00
  -4   4   0  409.86   18.10
   4   4   0  409.36   18.70
  -4   4   0  423.76   17.10
  -5  -4   0  273.87   14.40
  -5  -4   0  297.77   16.00
  -5  -4   0  308.57   13.60
  -5  -4   0  317.37   15.10
   5  -4   0  292.47   13.70
   5  -4   0  290.57   11.80
   5  -4   0  292.47   17.50
   5  -4   0  303.47   12.60
   5  -4   0  283.77   15.20
   5  -4   0  295.47   13.50
   5   4   0  285.07   14.40
  -5   4   0  294.87   13.80
  -5   4   0  311.17   17.20
  -5   4   0  303.47   14.40
  -5   4   0  307.67   13.90
   5   4   0  288.77   14.60
   5   4   0  315.67   14.80
  -5   4   0  307.97   13.30
  -5   4   0  287.27   12.20
   5   4   0  287.57   14.20
   5   4   0  272.07   15.40
  -6  -4   0  150.88   10.30
  -6  -4   0  134.89   11.70
   6  -4   0  151.68    8.90
   6  -4   0  134.89   10.70
   6  -4   0  148.49    9.40
  -6  -4   0  156.08    8.90
  -6  -4   0  128.99    9.80
  -6   4   0  162.18   13.20
  -6   4   0  151.48    7.40
  -6   4   0  145.69    8.90
   6   4   0  152.88   10.50
   6   4   0  144.39    9.50
  -6   4   0  161.58   11.10
   6   4   0  145.29    6.00
  -6   4   0  158.48    9.00
   6   4   0  134.69    6.00
   6   4   0  135.19   10.10
   7  -4   0   16.80    7.20
  -7  -4   0   24.70    5.30
   7  -4   0   34.30    6.30
   7  -4   0   26.70    4.60
  -7  -4   0   40.20    9.20
  -7  -4   0   24.30    6.20
  -7  -4   0   30.20    6.10
  -7   4   0   25.10    4.60
   7   4   0   22.40    5.70
  -7   4   0   33.90    5.70
   7   4   0   23.20    6.20
  -7   4   0   42.00   10.20
   7   4   0   33.50    5.60
   7   4   0   25.60    2.90
   7   4   0   26.00    3.70
  -8  -4   0    0.10    8.60
  -8  -4   0   -1.20    4.70
  -8  -4   0    2.70    5.90
   8  -4   0   -4.50    5.90
   8  -4   0   -3.60    3.40
   8   4   0    8.40    8.00
   8   4   0    0.40    4.80
   8   4   0    5.60    5.80
   8   4   0   -1.80    4.40
  -8   4   0  -10.30    4.80
   8   4   0   -1.90    6.20
  -8   4   0    0.60    3.90
   8   4   0    0.10    5.70
  -8   4   0   10.80    9.70
   9  -4   0   28.10    8.70
   9  -4   0   18.80    4.00
  -9  -4   0   23.00    6.20
   9  -4   0   29.80    7.50
  -9   4   0   45.20   12.80
   9   4   0   23.70    6.90
   9   4   0   32.10    8.90
  -9   4   0   16.90    4.90
   9   4   0   19.70    5.10
   9   4   0   17.60   11.90
   0  -5   0    0.20    3.00
   0  -5   0    6.00    3.30
   0  -5   0    1.80    2.10
   0  -5   0   -0.50    3.20
   0  -5   0    1.30    2.90
   0  -5   0    1.00    2.90
   0  -5   0    3.30    2.90
   0   5   0    7.00    3.40
   0   5   0    6.00    3.50
   0   5   0    4.60    1.90
   0   5   0    1.00    2.70
   0   5   0    6.40    3.00
   0   5   0    0.50    2.80
   0   5   0    4.00    3.40
  -1  -5   0  455.25   19.40
  -1  -5   0  441.36   18.20
  -1  -5   0  447.36   19.10
   1  -5   0  433.16   19.40
   1  -5   0  407.66   18.90
   1  -5   0  400.76   18.90
  -1  -5   0  448.36   19.50
   1  -5   0  433.16   17.40
   1  -5   0  430.26   18.80
   1  -5   0  407.46   19.00
  -1  -5   0  398.66   17.20
  -1  -5   0  459.45   19.40
   1  -5   0  404.76   19.10
  -1  -5   0  419.76   19.60
  -1   5   0  422.76   19.20
  -1   5   0  439.26   17.00
  -1   5   0  466.35   19.10
  -1   5   0  406.16   18.80
   1   5   0  438.26   19.60
   1   5   0  444.56   19.40
  -1   5   0  389.66   19.00
   1   5   0  437.36   19.10
   1   5   0  422.26   17.30
   1   5   0  419.26   19.30
  -1   5   0  426.06   19.00
   1   5   0  414.76   19.40
   1   5   0  427.06   17.60
   2  -5   0   23.70    3.30
   2  -5   0   22.90    4.90
  -2  -5   0   24.90    4.30
   2  -5   0   20.30    5.10
  -2  -5   0   20.70    4.10
  -2  -5   0   27.50    4.60
  -2  -5   0   26.70    4.90
   2  -5   0   26.10    4.50
   2  -5   0   18.80    4.20
   2  -5   0   26.90    4.50
  -2  -5   0   23.00    5.00
  -2  -5   0   17.80    2.10
   2  -5   0   24.90    4.30
   2   5   0   30.30    4.60
   2   5   0   30.20    5.10
  -2   5   0   28.60    4.80
  -2   5   0   29.20    5.20
  -2   5   0   20.90    4.90
   2   5   0   26.30    5.30
  -2   5   0   29.30    4.60
   2   5   0   26.60    3.80
   2   5   0   21.00    4.90
  -2   5   0   26.70    4.10
  -2   5   0   19.60    3.90
   3  -5   0  420.96   18.60
   3  -5   0  381.46   19.80
   3  -5   0  406.36   18.60
   3  -5   0  427.36   17.90
  -3  -5   0  441.36   18.30
  -3  -5   0  401.76   19.60
  -3  -5   0  423.16   19.20
  -3  -5   0  414.36   19.20
   3  -5   0  399.56   19.30
  -3  -5   0  382.16   18.80
   3  -5   0  423.76   18.80
   3  -5   0  434.36   17.00
   3   5   0  416.16   19.40
  -3   5   0  431.86   19.20
   3   5   0  406.36   18.30
  -3   5   0  413.46   18.60
   3   5   0  406.76   19.10
  -3   5   0  425.96   17.40
  -3   5   0  416.56   18.70
  -3   5   0  404.76   17.90
  -3   5   0  420.96   20.30
  -3   5   0  426.66   18.90
   3   5   0  417.86   19.40
   3   5   0  437.76   19.60
   4  -5   0   -5.40    5.60
  -4  -5   0    7.50    4.30
   4  -5   0    6.30    2.70
   4  -5   0    7.00    3.40
  -4  -5   0   11.40    3.90
  -4  -5   0    9.30    4.10
   4  -5   0    8.00    2.60
   4  -5   0    5.30    3.50
   4  -5   0   10.90    4.80
  -4  -5   0    5.20    4.40
  -4   5   0    3.30    3.40
  -4   5   0    6.80    3.40
   4   5   0    2.50    4.50
  -4   5   0    8.90    3.80
  -4   5   0    6.00    2.90
  -4   5   0   13.00    5.60
   4   5   0    5.90    3.50
   4   5   0    5.80    4.10
  -4   5   0   -0.60    2.80
  -4   5   0    8.30    3.60
   4   5   0    4.40    4.10
   4   5   0    4.50    4.00
  -5  -5   0    4.60    3.60
   5  -5   0    6.20    3.20
   5  -5   0    1.20    3.30
  -5  -5   0    1.60    4.10
   5  -5   0    2.00    3.20
  -5  -5   0    6.10    3.90
  -5  -5   0    8.30    5.70
   5  -5   0   -6.20    4.60
  -5   5   0    3.40    3.70
   5   5   0    3.70    3.90
  -5   5   0    1.60    3.40
   5   5   0    4.30    4.40
  -5   5   0    1.70    5.50
   5   5   0    2.60    4.30
  -5   5   0   -0.70    3.30
  -5   5   0    5.10    4.30
   6  -5   0    3.30    4.20
  -6  -5   0   14.10    5.30
   6  -5   0   -4.50    3.40
  -6  -5   0    6.40    4.60
   6  -5   0   -4.60    6.80
  -6  -5   0   -3.00    5.60
   6  -5   0    3.60    2.60
  -6  -5   0   -8.10    3.80
   6   5   0    5.60    5.20
  -6   5   0   -1.10    3.70
   6   5   0   -1.30    4.10
  -6   5   0   -9.30    6.00
  -6   5   0    7.10    3.60
   6   5   0   -0.20    5.10
  -6   5   0   -7.80    6.50
  -6   5   0    3.00    4.50
  -7  -5   0   10.60    5.70
   7  -5   0    6.50    4.50
  -7  -5   0   13.80    6.30
  -7  -5   0   10.90    7.30
   7  -5   0   17.60    5.60
  -7  -5   0   10.90    8.10
  -7   5   0   14.10    5.40
   7   5   0   11.10    6.60
  -7   5   0   20.00    5.00
   7   5   0   18.30    5.50
   7   5   0   13.40    6.70
  -7   5   0   17.80    8.60
  -8  -5   0   -4.20    9.20
   8  -5   0    1.10    6.40
   8  -5   0    4.80    4.60
  -8  -5   0    7.80    6.40
  -8   5   0    0.90    4.80
  -8   5   0    5.10    9.70
  -8   5   0    4.70    6.20
   8   5   0    4.60    5.50
   8   5   0    2.20    7.80
   8   5   0    7.20    7.20
  -9  -5   0    4.00    6.50
   9  -5   0   -2.30    7.30
   9  -5   0   -3.50    4.60
   9   5   0   -3.50   11.70
  -9   5   0   10.60   12.50
  -9   5   0  -17.10    6.80
  -9   5   0    1.50    5.30
   9   5   0   -5.10    5.50
   9   5   0    7.90    9.70
   0  -6   0 1998.60   71.09
   0  -6   0 1779.42   73.19
   0  -6   0 1934.71   72.79
   0  -6   0 1987.10   73.19
   0  -6   0 1984.10   71.79
   0  -6   0 1771.62   72.49
   0  -6   0 1948.71   72.99
   0   6   0 1895.81   73.19
   0   6   0 1849.52   72.69
   0   6   0 1885.91   71.59
   0   6   0 1913.91   70.49
   0   6   0 1898.01   73.19
   0   6   0 1903.11   73.19
   0   6   0 1934.31   72.69
   1  -6   0  282.07   14.10
   1  -6   0  282.17   12.60
   1  -6   0  279.37   14.30
   1  -6   0  299.07   14.80
  -1  -6   0  254.47   14.00
   1  -6   0  252.67   14.50
  -1  -6   0  281.57   15.00
  -1  -6   0  270.57   12.50
   1  -6   0  287.37   14.60
  -1  -6   0  283.17   13.20
  -1  -6   0  262.37   14.50
  -1  -6   0  273.97   14.60
   1  -6   0  259.07   14.50
  -1  -6   0  248.78   14.90
   1   6   0  289.47   15.20
   1   6   0  271.07   14.90
  -1   6   0  278.97   14.80
  -1   6   0  247.98   14.30
   1   6   0  306.87   12.90
  -1   6   0  275.17   14.20
  -1   6   0  273.17   14.20
   1   6   0  272.67   12.70
   1   6   0  275.77   14.40
  -1   6   0  284.77   14.70
   1   6   0  271.27   14.70
  -1   6   0  294.27   14.60
   1   6   0  246.98   14.40
  -1   6   0  272.07   11.90
   2  -6   0  177.68   11.00
  -2  -6   0  176.98    8.10
  -2  -6   0  187.78   11.00
  -2  -6   0  184.78    8.20
  -2  -6   0  227.98   12.20
   2  -6   0  192.38   11.90
   2  -6   0  198.18   11.90
  -2  -6   0  196.58   12.50
   2  -6   0  206.68   11.00
   2  -6   0  202.28    9.60
   2  -6   0  167.28   11.30
   2  -6   0  180.78   11.80
  -2  -6   0  184.88   10.80
  -2  -6   0  181.08   11.80
   2   6   0  196.18   12.70
  -2   6   0  193.78    9.40
  -2   6   0  184.08   11.80
  -2   6   0  191.08   11.60
   2   6   0  205.18   11.80
  -2   6   0  190.38   11.20
  -2   6   0  184.58   11.40
  -2   6   0  186.88   10.80
  -2   6   0  194.58   11.70
   2   6   0  183.58    9.80
   2   6   0  181.38   11.90
   2   6   0  184.68   11.70
   3  -6   0  219.78   12.20
  -3  -6   0  211.48   13.30
   3  -6   0  202.58   13.10
   3  -6   0  227.48   12.60
  -3  -6   0  233.38   12.90
   3  -6   0  210.28   11.90
  -3  -6   0  223.08   12.80
   3  -6   0  212.98   10.50
  -3  -6   0  219.28   12.40
   3  -6   0  209.88   12.50
  -3  -6   0  225.88   13.80
   3  -6   0  202.18   13.90
   3   6   0  235.18   13.40
  -3   6   0  208.68   12.60
   3   6   0  230.38   13.70
   3   6   0  235.98   13.00
  -3   6   0  219.78   14.00
   3   6   0  208.28   11.60
  -3   6   0  207.58   12.20
  -3   6   0  231.78   14.00
   3   6   0  219.48   13.70
  -3   6   0  229.48   13.00
  -3   6   0  227.38   10.80
  -3   6   0  203.58   11.70
  -4  -6   0  123.29    9.60
   4  -6   0  139.49    9.70
  -4  -6   0  133.39   11.40
   4  -6   0  134.09    7.60
  -4  -6   0  137.39   11.10
   4  -6   0   94.39   11.90
   4  -6   0  127.09   11.30
  -4  -6   0  154.88    9.80
  -4  -6   0  145.59   10.70
   4  -6   0  141.89    9.70
  -4   6   0  134.19   11.70
  -4   6   0  135.89    9.40
   4   6   0  125.79   10.00
   4   6   0  123.39   10.90
   4   6   0  114.49   11.50
   4   6   0  132.69    9.90
   4   6   0  123.49   10.10
  -4   6   0  128.29    9.60
  -4   6   0  136.19    8.10
  -4   6   0  133.29    9.80
  -4   6   0  130.49    9.60
  -5  -6   0  330.37   16.30
   5  -6   0  340.37   14.90
   5  -6   0  328.97   16.90
   5  -6   0  316.87   15.80
  -5  -6   0  306.97   18.10
   5  -6   0  300.27   18.10
  -5  -6   0  316.87   18.10
  -5   6   0  350.86   17.10
  -5   6   0  323.47   19.80
   5   6   0  319.97   17.30
  -5   6   0  316.37   16.00
   5   6   0  301.87   17.70
  -5   6   0  314.77   16.00
  -5   6   0  327.47   16.80
   5   6   0  324.97   17.50
  -6  -6   0    8.40    6.90
   6  -6   0   12.70    4.00
   6  -6   0   15.90    4.80
  -6  -6   0    4.50    6.10
   6  -6   0   13.70    5.10
  -6  -6   0    8.80    6.20
  -6  -6   0   19.80    4.90
   6   6   0   23.80    6.50
  -6   6   0   16.30    8.40
  -6   6   0   13.00    6.70
  -6   6   0   12.70    5.80
   6   6   0   20.10    6.30
   6   6   0   18.70    7.70
  -6   6   0   19.60    4.90
  -6   6   0   11.80    5.20
   7  -6   0    3.70    4.80
  -7  -6   0    1.70    8.20
  -7  -6   0    6.40    6.90
   7  -6   0    1.70    5.40
  -7   6   0    1.70    4.40
  -7   6   0    8.00    6.00
  -7   6   0   -2.40    8.70
   7   6   0   -1.20    8.60
   7   6   0    2.60    7.50
  -7   6   0    8.90    5.40
   7   6   0    6.10    6.00
  -8  -6   0    8.70   10.90
   8  -6   0   -2.50    5.50
   8  -6   0   10.80    7.40
  -8  -6   0    8.40    7.10
   8   6   0    4.80    6.40
  -8   6   0    8.30    7.00
   8   6   0   10.40    9.70
  -8   6   0    0.20    6.00
  -8   6   0   12.40   10.80
   9  -6   0   22.10    6.40
   9  -6   0   34.70    9.50
  -9  -6   0   41.00   13.70
  -9  -6   0   21.00    8.40
   9   6   0   20.50    7.50
  -9   6   0   26.00    9.20
   9   6   0   41.00   12.50
  -9   6   0   20.40   14.10
  -9   6   0   27.90    7.10
   9   6   0    9.20   12.50
   0  -7   0    3.50    5.20
   0  -7   0    2.90    5.00
   0  -7   0   10.00    5.30
   0  -7   0    3.60    5.20
   0  -7   0    3.50    5.00
   0  -7   0   -1.70    4.20
   0  -7   0    5.20    3.60
   0   7   0    6.20    4.00
   0   7   0    0.90    5.30
   0   7   0    8.00    4.50
   0   7   0    1.60    5.00
   0   7   0    1.10    4.70
   0   7   0    8.30    5.30
   0   7   0    2.70    2.70
  -1  -7   0   -4.80    3.60
   1  -7   0   -4.30    4.40
   1  -7   0   -5.20    5.00
   1  -7   0    6.00    3.40
  -1  -7   0   -3.10    4.50
   1  -7   0    2.00    4.60
   1  -7   0   14.00    5.90
  -1  -7   0    2.40    4.90
  -1  -7   0    0.20    4.00
  -1  -7   0   -0.50    4.90
   1  -7   0   -2.10    4.40
  -1  -7   0   -1.60    3.10
   1  -7   0   -5.10    4.10
  -1  -7   0   13.10    5.40
  -1  -7   0    0.60    5.10
   1   7   0   -2.30    5.20
  -1   7   0   -2.50    5.10
  -1   7   0    7.60    2.70
   1   7   0    2.60    5.00
   1   7   0   -2.00    3.00
  -1   7   0   -0.30    5.00
  -1   7   0   -2.80    4.70
  -1   7   0   -5.70    4.60
  -1   7   0   -4.10    4.20
  -1   7   0   -1.50    4.30
   1   7   0   -0.30    4.50
   1   7   0   -8.00    4.50
   2  -7   0   18.30    5.00
  -2  -7   0   18.60    5.00
   2  -7   0   13.90    5.40
   2  -7   0   14.90    5.20
  -2  -7   0   10.70    2.60
  -2  -7   0   16.10    2.80
   2  -7   0   23.30    5.80
   2  -7   0   15.90    6.40
  -2  -7   0   18.40    5.40
   2  -7   0    4.70    5.80
  -2  -7   0   18.50    6.40
  -2  -7   0   19.70    5.70
  -2  -7   0   13.10    5.30
   2  -7   0   24.00    4.20
  -2   7   0   19.10    5.80
  -2   7   0   17.00    5.80
  -2   7   0   18.20    5.20
  -2   7   0   26.70    5.70
   2   7   0   18.20    5.80
   2   7   0   21.60    5.40
   2   7   0   19.80    4.80
  -2   7   0   18.10    5.10
  -2   7   0   13.50    4.80
   2   7   0   16.90    5.80
   2   7   0   18.80    6.00
   3  -7   0   87.69    9.00
   3  -7   0   64.09    8.40
  -3  -7   0   72.29    9.60
  -3  -7   0   68.19    8.60
   3  -7   0   75.29   10.80
  -3  -7   0   88.19   10.00
   3  -7   0   60.59    9.40
   3  -7   0   82.59    6.50
   3  -7   0   70.69    8.00
  -3  -7   0   87.09    8.60
  -3  -7   0   66.39    8.70
   3   7   0   68.79    7.60
  -3   7   0   68.29    8.10
  -3   7   0   84.59    6.70
   3   7   0   70.39    9.20
  -3   7   0   58.49    7.70
  -3   7   0   66.79    8.20
  -3   7   0   83.49    9.00
   3   7   0   62.99    9.10
   3   7   0   81.59    9.40
   3   7   0   75.99    9.50
  -3   7   0   91.99   10.80
   4  -7   0  232.88   14.30
  -4  -7   0  200.58   15.40
   4  -7   0  226.18   13.60
   4  -7   0  216.78   11.40
  -4  -7   0  244.68   15.60
  -4  -7   0  210.48   13.70
  -4   7   0  229.48   13.20
  -4   7   0  222.68   12.10
   4   7   0  211.68   14.60
   4   7   0  232.98   15.10
  -4   7   0  221.68   14.20
  -4   7   0  249.48   14.30
   4   7   0  214.88   14.40
  -4   7   0  206.88   15.80
   5  -7   0   -0.20    5.00
  -5  -7   0    5.60    5.20
   5  -7   0   -0.30    3.90
  -5  -7   0   13.70    7.20
  -5  -7   0   -2.30    6.30
   5  -7   0   10.10    5.10
   5   7   0    0.00    6.00
  -5   7   0    1.30    6.40
  -5   7   0   -4.90    5.40
   5   7   0  -11.00    5.90
  -5   7   0    7.70    6.10
  -5   7   0   12.40    5.40
  -5   7   0   -1.10    7.70
   5   7   0   -0.60    6.30
   6  -7   0   -0.60    5.00
  -6  -7   0  -14.10    7.40
   6  -7   0   -8.60    5.40
  -6  -7   0    9.80    7.20
   6  -7   0    3.60    4.60
   6   7   0  -14.10    6.40
  -6   7   0    0.00    5.40
  -6   7   0    8.60    8.60
   6   7   0    5.50    7.10
  -6   7   0    7.10    7.10
  -6   7   0   -2.80    5.70
   6   7   0   -5.30    7.70
   7  -7   0   -2.60    5.80
  -7  -7   0   -7.40    9.20
   7  -7   0    0.10    5.90
  -7  -7   0   -7.30    7.60
   7   7   0    6.20    7.20
  -7   7   0   -4.50    6.90
  -7   7   0    4.70   10.80
   7   7   0   22.00   10.20
  -7   7   0    2.20    6.20
   8  -7   0    9.90    7.60
   8  -7   0    4.50    6.60
  -8  -7   0    0.60   11.00
  -8  -7   0   -7.60    8.50
  -8   7   0    1.30    8.10
   8   7   0   -3.10    7.90
  -8   7   0   18.00    7.70
   8   7   0   14.80   12.60
  -8   7   0   -0.80   12.80
   0  -8   0   90.69   12.00
   0  -8   0   84.39    9.60
   0  -8   0  100.99   10.70
   0  -8   0  101.79   10.80
   0  -8   0   92.29    7.70
   0  -8   0  105.39   10.60
   0   8   0   79.99   10.40
   0   8   0   87.99    7.00
   0   8   0   86.09   11.30
   0   8   0   81.89    9.80
   0   8   0   83.99   10.90
   0   8   0   99.99    8.90
   0   8   0  100.29   10.90
   1  -8   0  156.88   14.50
  -1  -8   0  147.09   13.80
   1  -8   0  140.69   12.40
   1  -8   0  147.59   11.40
  -1  -8   0  154.48   10.00
   1  -8   0  137.99   12.30
  -1  -8   0  150.68   12.70
  -1  -8   0  141.89   12.50
  -1  -8   0  153.08    9.60
  -1  -8   0  177.08   11.30
   1  -8   0  146.19   12.40
   1  -8   0  177.18   10.00
  -1  -8   0  175.08   13.40
  -1   8   0  151.58   12.40
   1   8   0  157.88    9.40
  -1   8   0  139.79   13.90
   1   8   0  157.68   12.80
   1   8   0  168.38   12.30
  -1   8   0  147.99   12.70
  -1   8   0  167.68    8.90
  -1   8   0  158.28   13.90
   1   8   0  163.98   14.40
  -1   8   0  146.39   12.20
  -1   8   0  144.09   11.50
   1   8   0  155.48   13.20
   2  -8   0   -2.70    6.60
  -2  -8   0    4.20    6.60
   2  -8   0   -6.90    5.10
   2  -8   0   -3.10    5.80
   2  -8   0    4.90    4.00
  -2  -8   0   11.70    6.40
  -2  -8   0    2.80    5.00
   2  -8   0   -8.10    5.10
  -2  -8   0   -1.60    3.00
  -2  -8   0   -1.60    6.30
  -2  -8   0   -1.60    3.30
   2   8   0   -2.20    5.80
  -2   8   0    1.40    5.40
   2   8   0   -3.70    5.20
  -2   8   0    4.80    6.40
   2   8   0   -4.80    6.40
   2   8   0    0.10    7.30
  -2   8   0   -2.00    6.10
   2   8   0   -1.80    6.00
  -2   8   0   10.20    5.90
  -2   8   0   -2.30    3.70
  -2   8   0    5.40    5.20
  -2   8   0   -3.80    6.10
  -3  -8   0    0.30    6.10
  -3  -8   0   -5.50    6.80
  -3  -8   0   -3.50    9.10
   3  -8   0    8.30    6.10
   3  -8   0   -1.10    5.50
  -3  -8   0    7.30    6.10
   3  -8   0   -1.50    5.70
   3  -8   0   -3.30    3.90
   3   8   0    8.40    6.90
  -3   8   0   -8.20    6.10
  -3   8   0    4.90    5.80
  -3   8   0    1.00    5.70
   3   8   0    8.40    6.60
  -3   8   0    1.10    4.30
  -3   8   0   -0.50    5.40
  -3   8   0   -6.90    6.70
   3   8   0   23.00    6.60
   4  -8   0   92.19   11.00
  -4  -8   0   84.79   11.20
   4  -8   0   96.39    8.20
  -4  -8   0   93.69   12.90
   4  -8   0   99.19   10.90
  -4  -8   0   99.79   11.60
  -4   8   0   90.79    9.80
  -4   8   0  119.49   11.40
  -4   8   0   81.49    9.80
   4   8   0   97.99   12.20
  -4   8   0  114.09   11.60
  -4   8   0  118.89   13.40
   4   8   0  106.79   12.90
   4   8   0  105.09   12.10
  -4   8   0  105.59   10.40
   5  -8   0    3.50    6.20
  -5  -8   0    5.60    8.00
  -5  -8   0  -15.80    7.00
   5  -8   0    0.90    4.70
  -5   8   0    5.00    6.80
   5   8   0   11.90    9.50
  -5   8   0    4.90    6.60
   5   8   0   -0.50    7.60
  -5   8   0    7.30    9.30
  -5   8   0    5.80    7.60
   6  -8   0   54.69    7.40
  -6  -8   0   37.70   10.50
  -6  -8   0   63.49   11.60
   6  -8   0   39.60    8.50
   6   8   0   35.30   11.20
   6   8   0   55.09   10.60
  -6   8   0   47.50    8.90
  -6   8   0   47.30    9.70
  -6   8   0   59.09   12.70
   7  -8   0   15.90    7.30
  -7  -8   0   13.60   11.30
   7  -8   0   12.80    7.50
  -7  -8   0   -4.40    9.10
  -7   8   0   -3.60    7.60
   7   8   0   13.70   12.20
   7   8   0   -5.60    8.40
  -7   8   0    7.70   12.10
   8  -8   0    0.50    7.60
   8  -8   0   -2.10    8.40
  -8  -8   0    0.00   12.20
  -8  -8   0  -11.20   10.20
   8   8   0    1.90    9.10
  -8   8   0    7.40    9.70
   8   8   0  -23.40   13.10
  -8   8   0   -8.40   13.50
  -8   8   0   -5.30    8.20
   0  -9   0   -5.70    7.70
   0  -9   0   -6.10    5.20
   0  -9   0    0.20    6.10
   0  -9   0   -3.30    7.50
   0  -9   0   10.70    7.20
   0  -9   0    0.60    5.00
   0   9   0   11.00    7.00
   0   9   0    6.00    8.40
   0   9   0   -4.00    7.10
   0   9   0    5.60    4.60
   0   9   0   13.80    8.50
  -1  -9   0   58.89    9.70
  -1  -9   0   38.80    7.00
  -1  -9   0   53.39    9.50
  -1  -9   0   45.50    6.60
  -1  -9   0   60.79   10.50
   1  -9   0   41.70    9.30
  -1  -9   0   70.29    9.50
   1  -9   0   41.70    9.40
   1  -9   0   51.09   11.20
   1  -9   0   53.69    7.10
   1  -9   0   53.39    9.40
   1   9   0   57.89   10.40
  -1   9   0   52.99    9.10
  -1   9   0   40.80    9.30
   1   9   0   50.39   11.10
  -1   9   0   44.90    6.00
  -1   9   0   45.70   10.10
  -1   9   0   56.89    8.50
   1   9   0   40.00    8.40
   1   9   0   49.30   10.20
  -1   9   0   52.29   10.70
  -1   9   0   20.40    8.00
  -2  -9   0   93.29   12.80
  -2  -9   0   49.50    6.80
   2  -9   0   74.79   10.80
   2  -9   0   53.29    9.90
   2  -9   0   82.89    8.30
   2  -9   0   77.69   11.00
  -2  -9   0  102.59   11.40
  -2  -9   0   57.59   11.30
  -2  -9   0   77.59   11.10
  -2   9   0   73.39   11.10
  -2   9   0   68.19   10.60
  -2   9   0   81.69   11.20
  -2   9   0   56.69   10.70
   2   9   0   83.19   10.80
   2   9   0   73.99   11.50
  -2   9   0   70.99    8.00
   2   9   0   76.79   11.20
  -3  -9   0   73.39   11.60
   3  -9   0  124.09   13.30
   3  -9   0  104.09    9.10
   3  -9   0   91.49   12.40
  -3  -9   0  129.69   15.20
  -3  -9   0  115.39   13.50
   3   9   0  125.89   15.70
  -3   9   0  105.49   11.20
   3   9   0  141.49   14.10
  -3   9   0  155.18   15.30
  -3   9   0  100.39   12.70
  -3   9   0   96.39   13.40
  -3   9   0   91.49    9.70
   3   9   0  100.69   13.80
  -3   9   0   97.09   12.70
  -4  -9   0   31.90   10.60
  -4  -9   0    3.30    8.30
   4  -9   0   25.80    8.50
   4  -9   0   21.00    6.30
  -4   9   0   22.10    9.80
   4   9   0   28.20   10.10
  -4   9   0   13.60    7.80
   4   9   0   28.90    9.50
  -4   9   0   22.60    9.40
  -5  -9   0   -3.00    9.40
   5  -9   0   -0.50    7.90
   5  -9   0    7.70    6.00
  -5  -9   0   23.10   11.00
   5   9   0   24.20    9.80
  -5   9   0    7.40   10.60
   5   9   0    3.80   10.20
  -5   9   0   -2.80    7.60
  -5   9   0   -0.60    9.10
   6  -9   0    9.80    8.20
  -6  -9   0   -9.60   10.30
  -6  -9   0    8.70   10.40
   6  -9   0    9.50    6.90
   6   9   0   18.00   13.00
  -6   9   0   16.90   10.40
  -6   9   0   11.70   12.00
  -6   9   0  -15.10    8.30
   6   9   0   19.90    9.90
  -7  -9   0   16.90   12.10
   7  -9   0    5.40    7.90
   7  -9   0  -15.30    8.90
  -7  -9   0    9.90   12.90
  -7   9   0    2.30   15.40
  -7   9   0   -0.70    9.30
   7   9   0    5.20   10.30
   7   9   0   -4.30   12.70
  -7   9   0   18.30    9.40
   0 -10   0  185.88   13.10
   0 -10   0  226.68   19.30
   0 -10   0  182.78   14.10
   0 -10   0  201.98   17.80
   0 -10   0  157.38   13.90
   0 -10   0  197.88   17.40
   0  10   0  195.28   18.70
   0  10   0  198.68   18.30
   0  10   0  187.78   18.60
  -1 -10   0  212.48   18.30
   1 -10   0  238.78   14.90
   1 -10   0  242.18   15.90
  -1 -10   0  196.08   19.10
  -1 -10   0  198.18   13.40
  -1 -10   0  256.57   14.90
   1 -10   0  186.48   19.30
  -1 -10   0  232.08   20.00
   1 -10   0  251.57   21.20
   1 -10   0  242.78   18.00
  -1 -10   0  202.68   15.90
   1  10   0  283.97   20.30
  -1  10   0  211.58   19.50
  -1  10   0  227.38   20.10
  -1  10   0  225.28   18.10
   1  10   0  239.68   19.40
   1  10   0  203.58   20.10
   1  10   0  209.18   18.30
  -2 -10   0   24.80    8.90
   2 -10   0   10.70    6.40
   2 -10   0   13.10    9.10
  -2 -10   0   21.60   10.70
   2 -10   0   25.80   10.20
  -2 -10   0   -4.40   10.00
  -2 -10   0   17.00    5.10
  -2  10   0   22.70   10.10
  -2  10   0    8.40    9.40
   2  10   0   19.10   10.40
  -2  10   0   10.80   10.60
   2  10   0   12.80    9.40
  -2  10   0   -4.00    8.70
   3 -10   0   77.09   12.40
  -3 -10   0   64.19   13.40
  -3 -10   0   79.39   12.90
   3 -10   0   76.49    9.60
  -3  10   0   71.19   12.80
  -3  10   0   61.89   11.80
   3  10   0   59.69   12.30
   3  10   0   80.99   13.20
  -3  10   0   80.39   12.90
   4 -10   0   13.50    9.50
   4 -10   0   17.50    6.90
  -4 -10   0    3.70   11.00
  -4 -10   0    5.30   11.00
  -4  10   0   10.10    9.50
  -4  10   0    9.70   10.90
   4  10   0   21.30   10.80
   4  10   0    9.10   10.90
  -4  10   0    2.60    9.30
  -5 -10   0   14.80   12.60
   5 -10   0    8.00    9.60
  -5 -10   0   11.50   11.80
   5 -10   0   -6.60    7.60
   5  10   0   32.10   11.60
  -5  10   0   -1.90    9.50
  -5  10   0   12.80   10.00
   5  10   0    1.20   12.10
  -5  10   0   -8.60   11.90
   6 -10   0  -14.90    9.90
  -6 -10   0   11.40   12.50
  -6 -10   0    4.60   13.60
   6 -10   0   14.10    8.60
   6  10   0   24.70   12.30
  -6  10   0   12.50   10.50
   6  10   0   12.50   15.70
  -6  10   0    5.00   10.40
  -6  10   0    5.40   14.30
   0 -11   0    2.40    7.20
   0 -11   0    7.20   11.90
   0 -11   0   -5.20    7.60
   0  11   0  -21.40    9.70
   0  11   0    8.60   12.10
  -1 -11   0   -6.80    6.80
  -1 -11   0   -3.10   12.20
  -1 -11   0    7.90    9.60
   1 -11   0   -0.30    7.80
   1 -11   0   -2.40   10.40
   1 -11   0   -7.20    8.30
  -1  11   0  -17.00   11.30
   1  11   0   11.30   11.70
   1  11   0    3.00   11.00
  -2 -11   0    7.60   12.70
   2 -11   0   23.40   10.20
   2 -11   0    1.20    7.70
   2 -11   0   17.20   10.80
  -2 -11   0   18.10   11.40
   2  11   0    5.90   11.80
   2  11   0   25.00   12.00
  -2  11   0   30.20   11.40
   3 -11   0   -6.20   10.70
   3 -11   0    0.40    9.40
  -3 -11   0   -0.80   10.90
  -3 -11   0    2.00   12.90
   3 -11   0    6.40    8.10
   3  11   0    9.60   11.90
  -3  11   0   21.20   12.00
  -3  11   0   -2.10   10.70
   3  11   0   -1.70   12.00
   4 -11   0   19.50    8.20
  -4 -11   0  -11.10   13.70
   4 -11   0    4.70   11.20
  -4 -11   0   24.90   13.60
   4 -11   0   29.10   12.50
  -4  11   0   -6.10   11.10
  -4  11   0   -7.10   12.60
   4  11   0    1.30   12.00
  -4  11   0   -9.70   14.30
   4  11   0  -12.30   12.80
   5 -11   0   40.90   11.10
  -5 -11   0   27.20   16.10
  -5 -11   0   26.30   14.30
  -5  11   0   47.30   14.50
  -5  11   0   32.50   12.80
   5  11   0   37.50   14.50
  -5  11   0   32.40   17.50
   0 -12   0  103.49   14.00
   0  12   0   70.69   16.20
   1 -12   0   20.20   10.40
  -1 -12   0   -5.60   12.00
   1 -12   0   -4.30   10.60
   1  12   0   21.70   13.80
  -1  12   0   21.70   13.70
  -2 -12   0   -6.80   11.00
  -2 -12   0   35.40   21.10
   2 -12   0    6.70   10.40
   2 -12   0   25.70   10.20
  -2  12   0   23.60   12.80
   2  12   0   30.50   15.40
   2  12   0  -26.60   12.90
  -3 -12   0    1.70   15.80
   3 -12   0    8.60    9.80
  -3 -12   0   14.50   12.80
  -3  12   0    2.40   13.80
  10   0  -1  -11.70    9.30
  10   0  -1  -15.40    9.90
   9   0  -1   28.10    8.90
   9   0  -1   25.60    6.50
  -9   0   1   28.10    3.30
   9   0  -1   32.00    8.80
  -9   0   1   26.00    3.60
   8   0  -1    7.50    8.30
   8   0  -1   -1.10    4.30
  -8   0   1    2.30    1.80
   8   0  -1    4.80    6.20
   8   0  -1   -3.30    4.80
   8   0  -1   -1.20    6.00
   7   0  -1   90.89    7.50
   7   0  -1   93.89    7.00
   7   0  -1  105.39    9.40
  -7   0   1  105.59    5.00
   7   0  -1  107.09    5.00
  -7   0   1  112.09   10.20
   7   0  -1  105.99    4.70
   7   0  -1   88.89   10.20
   6   0  -1   -2.10    2.90
   6   0  -1    2.60    4.70
  -6   0   1    0.30    1.20
   6   0  -1    0.30    2.50
   6   0  -1   -4.50    3.50
   6   0  -1    1.00    1.00
   6   0  -1    0.20    4.50
  -6   0   1    3.10    4.20
   5   0  -1   82.49    3.70
   5   0  -1   83.89    5.40
   5   0  -1   84.79    7.60
   5   0  -1   79.19    7.00
   5   0  -1   82.49    6.70
   5   0  -1   82.29    5.30
  -5   0   1   89.09    7.20
  -5   0   1   77.99    3.90
   4   0  -1    0.10    0.60
  -4   0   1    2.20    0.90
   4   0  -1   -2.40    2.60
  -4   0   1    1.50    2.30
   4   0  -1   -0.60    2.90
   4   0  -1    0.50    1.60
   4   0  -1   -0.30    1.50
   4   0  -1    0.90    2.40
   3   0  -1   12.30    2.50
   3   0  -1   10.10    1.80
  -3   0   1   11.60    2.50
   3   0  -1    9.90    1.70
   3   0  -1    8.10    0.90
  -3   0   1    9.40    1.10
   3   0  -1   10.60    2.20
  -3   0   1   14.90    2.90
   2   0  -1    0.80    0.30
  -2   0   1    0.10    1.10
   2   0  -1    1.10    1.10
  -2   0   1   -0.90    1.10
   2   0  -1   -0.90    1.10
   2   0  -1    0.40    0.60
   2   0  -1   -0.40    0.70
   1   0  -1  489.45   20.40
  -1   0   1  606.94   20.60
  -1   0   1  583.64   20.50
   1   0  -1  512.35   20.30
  -1   0   1  570.44   20.30
  -1   0  -1  789.42   29.70
  -1   0  -1  838.62   29.70
  -1   0  -1  796.62   29.30
   1   0   1  803.42   29.30
   2   0   1    0.00    0.50
   2   0   1   -0.30    0.50
   2   0   1    5.50    1.60
   2   0   1    2.00    0.70
  -2   0  -1    0.10    0.50
   2   0   1   -0.20    1.00
   2   0   1   -1.10    1.10
   2   0   1   -0.40    0.50
  -2   0  -1   -0.10    1.30
  -2   0  -1   -0.30    0.50
   3   0   1 2072.99   76.29
   3   0   1 2085.49   76.09
   3   0   1 2157.78   77.59
   3   0   1 2146.59   76.09
   3   0   1 2189.98   77.69
   3   0   1 2018.50   76.29
   3   0   1 2238.98   77.89
  -3   0  -1 2043.90   76.09
  -3   0  -1 1993.60   76.09
  -3   0  -1 2120.19   77.79
   4   0   1    0.30    1.40
   4   0   1   -1.50    2.60
   4   0   1    2.00    1.50
   4   0   1    2.90    2.50
  -4   0  -1    2.20    2.60
  -4   0  -1   -0.20    1.00
   4   0   1   -0.40    0.80
   4   0   1   -2.80    2.30
   5   0   1   75.69    6.50
   5   0   1   83.79    7.10
  -5   0  -1   81.69    4.20
  -5   0  -1   82.49    3.70
   5   0   1   86.69    5.00
   5   0   1   75.69    7.30
  -5   0  -1   67.69    7.20
   5   0   1   78.59    4.80
   5   0   1   83.29    4.10
  -6   0  -1    0.10    4.30
   6   0   1    0.70    1.30
   6   0   1    6.10    5.10
   6   0   1   -0.20    2.70
   6   0   1    2.30    3.60
  -6   0  -1    1.30    1.40
   6   0   1    3.70    4.10
   6   0   1    2.50    2.50
  -7   0  -1   33.40    3.30
  -7   0  -1   30.30    6.90
   7   0   1   25.60    3.00
   7   0   1   38.60    6.80
   7   0   1   26.20    6.80
   7   0   1   31.70    4.80
   7   0   1   27.20    4.30
  -8   0  -1   -0.60    2.10
   8   0   1    0.70    4.60
   8   0   1    4.30    4.10
   8   0   1   -1.90    2.10
   8   0   1   -2.00    6.10
  -8   0  -1   -1.90    6.50
   8   0   1    8.80    8.20
   9   0   1  132.19    7.80
   9   0   1  174.68   11.00
  -9   0  -1  172.98    8.40
   9   0   1  144.59    7.60
   9   0   1  193.38   16.00
  -9   0  -1  170.28   15.80
  10   0   1    9.50    9.60
 -10   0  -1    0.90    3.30
  10   0   1   -6.80   10.10
  10  -1  -1    8.90   11.90
  10  -1  -1   -3.80   11.60
  10  -1  -1   16.20    9.70
 -10  -1   1   -0.70    2.60
 -10  -1   1    3.20    3.40
  10   1  -1  -10.30    8.50
  10   1  -1   -7.60    9.50
  -9  -1   1    7.00    2.60
  -9  -1   1   -1.10    3.40
   9  -1  -1   -2.30    5.60
   9  -1  -1    3.70    9.20
   9  -1  -1    2.40    7.20
   9   1  -1    2.80    7.90
   9   1  -1   -1.70    5.70
   9   1  -1    7.80    7.30
  -9   1   1    6.10    2.10
  -8  -1   1    7.20    2.20
   8  -1  -1   10.20    5.80
   8  -1  -1   -2.40    6.30
   8  -1  -1    2.30    4.20
   8   1  -1    1.10    6.60
   8   1  -1    9.30    4.80
   8   1  -1    3.70    1.80
   8   1  -1   12.80    4.90
   8   1  -1    3.80    5.90
   8   1  -1    4.20    2.50
  -8   1   1    5.30    7.80
  -8   1   1    3.50    2.20
   8   1  -1    6.50    6.70
   7  -1  -1   10.70    3.80
   7  -1  -1   12.00    7.80
   7  -1  -1   12.70    1.50
  -7  -1   1   15.40    2.60
   7  -1  -1    7.80    5.30
   7  -1  -1    5.40    4.40
  -7   1   1   14.60    2.00
  -7   1   1   20.00    7.20
   7   1  -1    7.10    3.80
   7   1  -1   19.90    5.70
   7   1  -1   13.80    3.80
   7   1  -1   14.10    5.00
   7   1  -1   15.00    5.90
   7   1  -1   11.20    2.60
   7   1  -1   11.10    1.90
   6  -1  -1  287.87   14.30
   6  -1  -1  295.47   13.40
   6  -1  -1  278.37   14.90
   6  -1  -1  285.17   15.60
   6  -1  -1  275.67   11.00
  -6  -1   1  286.67   14.60
   6  -1  -1  299.57   13.00
  -6  -1   1  273.37   11.90
   6   1  -1  281.57   14.40
   6   1  -1  279.47   12.90
   6   1  -1  274.77   11.40
   6   1  -1  284.47   12.90
   6   1  -1  297.17   15.30
   6   1  -1  280.87   12.00
  -6   1   1  298.17   15.60
  -6   1   1  283.47   11.10
   6   1  -1  270.97   15.40
   5  -1  -1   11.10    4.60
   5  -1  -1   17.10    4.20
   5  -1  -1   19.50    3.40
   5  -1  -1   17.10    1.80
  -5  -1   1   19.20    3.90
   5  -1  -1   20.00    4.00
   5  -1  -1   21.20    3.10
  -5  -1   1   17.30    4.20
  -5  -1   1   22.10    2.80
   5   1  -1   18.30    3.10
  -5   1   1   23.80    3.50
   5   1  -1   22.70    4.50
   5   1  -1   20.00    3.10
   5   1  -1   14.40    2.20
   5   1  -1   19.40    2.40
  -5   1   1   17.00    1.80
  -5   1   1   13.40    4.90
   5   1  -1   21.30    4.30
   4  -1  -1  737.93   31.50
   4  -1  -1  849.41   30.40
   4  -1  -1  834.42   32.70
  -4  -1   1  847.72   31.20
   4  -1  -1  850.01   33.60
  -4  -1   1  860.61   33.20
   4  -1  -1  842.42   32.40
  -4  -1   1  867.11   32.20
  -4   1   1  795.92   30.30
  -4   1   1  849.12   31.60
   4   1  -1  785.92   32.10
   4   1  -1  808.12   31.50
   4   1  -1  852.81   31.50
   4   1  -1  814.02   32.90
   4   1  -1  816.82   30.90
   4   1  -1  847.82   31.10
  -4   1   1  873.51   33.60
  -3  -1   1 3998.10  146.59
  -3  -1   1 4279.17  146.89
  -3  -1   1 3758.02  146.39
   3  -1  -1 4131.59  148.19
   3  -1  -1 4068.09  147.39
  -3  -1   1 4090.59  147.79
   3  -1  -1 4033.40  147.09
   3  -1  -1 3965.50  146.79
   3   1  -1 3999.10  146.39
  -3   1   1 4058.09  146.69
  -3   1   1 4148.69  148.19
   3   1  -1 4213.28  146.39
   3   1  -1 3847.82  147.59
   3   1  -1 4237.38  146.69
   3   1  -1 4060.49  146.99
   2  -1  -1 2996.70  106.19
   2  -1  -1 2910.71  106.19
  -2  -1   1 2879.51  105.99
  -2  -1   1 3195.08  105.99
  -2  -1   1 2924.91  105.99
   2  -1  -1 3000.60  105.59
   2  -1  -1 2968.20  107.09
  -2   1   1 2939.11  106.09
   2   1  -1 2936.11  106.69
   2   1  -1 2895.61  105.79
  -2   1   1 3206.68  107.29
  -2   1   1 2861.31  106.19
   2   1  -1 2664.73  105.89
   2   1  -1 2915.11  105.79
   2   1  -1 2667.13  105.89
   2   1  -1 2936.01  106.09
  -2   1   1 2896.51  105.39
   2   1  -1 3028.20  105.99
   1  -1  -1 1826.42   65.69
   1  -1  -1 1807.02   64.89
   1  -1  -1 1797.92   64.99
   1  -1  -1 1718.93   64.89
  -1  -1   1 1787.42   65.19
  -1  -1   1 1661.53   65.29
  -1  -1   1 1777.92   65.19
  -1  -1   1 1726.73   65.49
  -1  -1   1 1901.91   65.49
   1  -1  -1 1738.23   65.29
  -1  -1   1 1778.42   65.09
  -1   1   1 1786.52   64.89
   1   1  -1 1888.71   65.29
  -1   1   1 1818.02   65.19
  -1   1   1 1825.32   65.69
  -1   1   1 1790.42   64.99
  -1   1   1 1788.82   64.99
   1   1  -1 1840.82   65.39
  -1   1   1 1819.62   64.99
   1   1  -1 1886.01   65.19
  -2  -1  -1  251.17    9.70
  -2  -1  -1  269.97   10.30
  -2  -1  -1  256.87   10.80
   2  -1   1  239.08    9.70
   2  -1   1  244.68   10.20
   2  -1   1  237.48    9.90
   2  -1   1  259.37    9.70
  -2  -1  -1  243.28   10.10
   2  -1   1  254.37   11.10
  -2  -1  -1  237.38    9.90
   2  -1   1  249.28    9.40
  -2   1  -1  241.78    9.80
  -2   1  -1  249.58    9.60
   2   1   1  250.67   10.10
  -2   1  -1  247.28   10.30
   2   1   1  253.47   10.80
   2   1   1  256.67    9.90
   2   1   1  249.38    9.80
  -2   1  -1  248.38    9.50
   2   1   1  243.58   10.10
  -3  -1  -1 2540.25   93.19
  -3  -1  -1 2593.94   93.19
  -3  -1  -1 2625.04   93.59
  -3  -1  -1 2606.44   94.39
  -3  -1  -1 2564.14   92.79
   3  -1   1 2585.94   92.39
   3  -1   1 2513.55   93.09
   3  -1   1 2474.15   92.59
   3  -1   1 2454.05   92.49
   3  -1   1 2563.54   93.79
   3  -1   1 2580.84   94.69
   3   1   1 2482.45   92.99
   3   1   1 2796.32   93.19
  -3   1  -1 2690.23   94.89
  -3   1  -1 2557.44   92.89
   3   1   1 2514.55   92.89
   3   1   1 2520.05   93.39
   3   1   1 2619.74   94.49
  -3   1  -1 2487.55   92.59
  -3   1  -1 2546.35   93.99
   4  -1   1 1473.25   56.29
  -4  -1  -1 1595.44   57.29
  -4  -1  -1 1590.94   58.19
   4  -1   1 1471.15   55.59
   4  -1   1 1566.44   57.89
   4  -1   1 1579.34   57.39
  -4  -1  -1 1497.35   55.99
   4  -1   1 1475.95   58.09
  -4  -1  -1 1452.45   56.19
   4   1   1 1482.05   56.89
  -4   1  -1 1538.85   58.39
   4   1   1 1514.35   55.99
  -4   1  -1 1465.45   55.49
   4   1   1 1678.93   55.89
   4   1   1 1575.94   58.19
   4   1   1 1511.65   57.89
  -4   1  -1 1499.45   56.09
  -4   1  -1 1523.15   55.29
   4   1   1 1541.85   55.99
   4   1   1 1522.35   56.09
  -4   1  -1 1505.75   55.49
   5  -1   1  283.57   11.90
  -5  -1  -1  284.57   13.50
  -5  -1  -1  264.27   11.70
   5  -1   1  264.47   14.20
   5  -1   1  284.77   14.00
   5  -1   1  271.37   12.30
  -5  -1  -1  261.77   11.30
   5  -1   1  273.87   11.20
   5  -1   1  273.57   13.50
  -5   1  -1  285.17   10.30
  -5   1  -1  276.77   11.10
   5   1   1  276.17   11.90
   5   1   1  284.27   11.90
  -5   1  -1  283.37   14.60
   5   1   1  292.27   11.50
   5   1   1  278.27   13.20
   5   1   1  289.87   14.40
   5   1   1  287.07   14.10
   6  -1   1  318.67   17.30
   6  -1   1  317.57   13.00
   6  -1   1  338.47   14.00
   6  -1   1  321.37   14.50
   6  -1   1  294.57   16.40
  -6  -1  -1  321.57   12.40
   6  -1   1  335.87   15.90
  -6  -1  -1  316.37   15.80
  -6  -1  -1  333.67   13.60
  -6   1  -1  338.87   17.60
   6   1   1  301.67   15.40
   6   1   1  298.67   16.90
   6   1   1  317.77   16.70
   6   1   1  324.87   14.00
   6   1   1  328.57   13.10
  -6   1  -1  333.97   13.10
   6   1   1  335.87   14.00
   7  -1   1   16.30    7.90
   7  -1   1   20.90    2.90
   7  -1   1   16.50    5.40
  -7  -1  -1   20.10    5.80
   7  -1   1   12.70    4.20
  -7  -1  -1   18.90    2.80
   7  -1   1   18.80    3.90
  -7   1  -1   21.50    7.40
   7   1   1   15.60    6.00
   7   1   1   21.10    3.90
   7   1   1   23.80    4.20
   7   1   1   14.40    5.00
   7   1   1   23.90    3.30
  -7   1  -1   20.90    2.80
   8  -1   1    8.70    2.70
  -8  -1  -1   16.10    3.00
   8  -1   1   24.90    5.60
   8  -1   1   11.00    4.30
   8  -1   1    4.90    6.10
  -8  -1  -1   18.10    6.90
  -8   1  -1   14.10    8.20
   8   1   1    6.50    6.40
  -8   1  -1   14.80    3.00
   8   1   1   15.90    3.50
   8   1   1   14.20    2.70
   8   1   1   10.00    4.60
   8   1   1   21.60    5.00
   8   1   1   12.60    6.80
   9  -1   1    1.20    4.90
   9  -1   1    1.90    2.20
   9  -1   1    2.40    6.80
  -9  -1  -1   -1.00    2.80
   9  -1   1   -1.80    2.20
  -9   1  -1    3.10    3.10
   9   1   1   -0.60    3.50
   9   1   1    3.30    5.40
  -9   1  -1    1.30   10.00
   9   1   1   -0.30    2.60
   9   1   1   10.20    7.90
   9   1   1   -1.30    8.00
  10  -1   1    9.70   11.70
  10  -1   1    2.00    8.70
 -10  -1  -1   13.70    5.30
 -10  -1  -1    7.50    3.50
  10   1   1   12.40   10.00
  10   1   1    6.90    9.80
  10   1   1   10.00    3.00
  10   1   1   11.30    2.90
 -10   1  -1    6.40    3.50
  10  -2  -1    0.20   11.60
 -10  -2   1    4.60    4.90
 -10  -2   1    3.60    3.40
  10  -2  -1   -1.30   10.10
  10   2  -1    4.30   10.50
  10   2  -1    2.90    2.00
  -9  -2   1    9.00    3.30
   9  -2  -1    8.50   10.30
   9  -2  -1    6.80    6.00
  -9  -2   1   15.20    4.70
   9  -2  -1    5.50    7.30
  -9   2   1   12.70    2.80
   9   2  -1   11.60    3.80
   9   2  -1    5.80    6.80
   9   2  -1   11.80    2.80
   9   2  -1    9.60    6.80
   9   2  -1    1.60    8.60
   8  -2  -1  139.29   12.10
   8  -2  -1  170.48   10.10
  -8  -2   1  145.09    9.40
   8  -2  -1  178.78   12.80
  -8  -2   1  160.78    8.70
  -8   2   1  167.68   16.00
   8   2  -1  151.68   10.60
   8   2  -1  148.19    8.90
   8   2  -1  149.69   13.70
   8   2  -1  170.98   10.50
  -8   2   1  154.48    7.80
   8   2  -1  132.29   11.30
   8   2  -1  166.98    7.80
   8   2  -1  134.59   11.20
   7  -2  -1   82.19    7.00
   7  -2  -1  104.89    8.40
   7  -2  -1   92.99    5.00
  -7  -2   1   87.69    6.50
   7  -2  -1  101.59    8.50
  -7  -2   1   95.59    7.00
   7   2  -1   78.49    7.80
  -7   2   1   98.89   10.90
   7   2  -1  104.19    7.10
   7   2  -1  100.59   10.20
   7   2  -1   91.89    5.90
  -7   2   1   92.19    5.50
   7   2  -1   80.79    6.50
   7   2  -1   99.99    7.80
   7   2  -1   83.59    8.30
   6  -2  -1  126.89    9.40
   6  -2  -1  123.19    8.50
   6  -2  -1  140.09   12.20
  -6  -2   1  116.89    7.30
   6  -2  -1  126.29    6.00
  -6  -2   1  122.99    9.90
  -6  -2   1  119.69    7.30
   6  -2  -1  128.19    8.70
   6   2  -1  119.39    7.80
  -6   2   1  130.69    7.70
  -6   2   1  118.39    6.10
   6   2  -1  121.39    8.40
   6   2  -1  106.49    7.70
   6   2  -1  115.79   10.60
   6   2  -1  119.59    7.40
   6   2  -1  121.99    6.80
   6   2  -1  129.39    7.30
  -6   2   1  133.69   10.40
   5  -2  -1  199.88    8.40
  -5  -2   1  199.28    8.60
   5  -2  -1  203.58   10.30
  -5  -2   1  196.18   11.40
  -5  -2   1  181.58    9.40
   5  -2  -1  177.68   10.50
   5  -2  -1  197.18   10.10
  -5  -2   1  203.88    9.40
   5  -2  -1  192.78   12.20
   5   2  -1  201.68    9.60
   5   2  -1  184.48    9.60
   5   2  -1  194.08   11.20
   5   2  -1  201.08    9.20
   5   2  -1  185.78    9.30
  -5   2   1  180.88   11.80
   5   2  -1  160.48    9.40
  -5   2   1  208.18    9.70
  -5   2   1  194.28    8.40
   4  -2  -1 1007.70   38.40
   4  -2  -1 1014.70   39.00
  -4  -2   1  993.30   38.00
  -4  -2   1  989.10   38.30
   4  -2  -1 1043.60   37.50
   4  -2  -1  989.70   40.30
  -4  -2   1  994.50   39.70
  -4  -2   1  986.30   38.10
   4  -2  -1 1014.80   38.70
  -4  -2   1 1066.49   37.90
  -4   2   1 1007.40   36.70
   4   2  -1  981.20   39.50
  -4   2   1  992.10   40.30
  -4   2   1 1064.89   38.30
   4   2  -1 1068.59   37.60
   4   2  -1 1035.50   38.40
  -4   2   1 1012.50   36.50
  -4   2   1 1043.60   37.40
   4   2  -1  904.21   37.50
   4   2  -1 1047.60   38.20
   4   2  -1  916.21   37.70
   3  -2  -1  184.18    9.00
   3  -2  -1  188.98    7.50
   3  -2  -1  191.18   10.50
  -3  -2   1  203.18    8.70
  -3  -2   1  195.48    9.90
   3  -2  -1  205.48    8.40
   3  -2  -1  198.28    8.30
  -3  -2   1  186.68    9.10
   3  -2  -1  205.38    8.80
   3  -2  -1  202.78    7.90
  -3  -2   1  189.48    8.80
  -3   2   1  200.28    8.10
   3   2  -1  192.88    9.00
  -3   2   1  195.78    8.80
   3   2  -1  180.88    8.10
  -3   2   1  206.88    8.50
   3   2  -1  200.38    9.80
   3   2  -1  204.78    8.80
  -3   2   1  188.78    8.20
  -3   2   1  191.88    8.90
   3   2  -1  195.08    9.00
   3   2  -1  187.08    8.80
  -3   2   1  196.28   10.40
  -3   2   1  196.98    7.80
   3   2  -1  187.28    7.90
   2  -2  -1  894.41   32.10
   2  -2  -1  873.91   32.10
   2  -2  -1  834.62   33.30
  -2  -2   1  861.01   32.80
  -2  -2   1  844.62   32.30
   2  -2  -1  854.61   31.70
  -2  -2   1  889.81   32.10
  -2  -2   1  819.82   32.50
  -2  -2   1  871.81   32.30
   2  -2  -1  842.22   31.60
   2  -2  -1  819.22   32.50
   2  -2  -1  856.51   31.90
   2   2  -1  901.71   32.60
   2   2  -1  842.52   30.90
  -2   2   1  874.31   32.00
   2   2  -1  835.72   32.30
  -2   2   1  868.21   33.40
  -2   2   1  867.11   32.00
   2   2  -1  878.81   32.60
  -2   2   1  841.62   31.70
  -2   2   1  850.01   32.30
   2   2  -1  883.71   32.40
  -2   2   1  846.72   31.80
   2   2  -1  915.91   32.50
   2   2  -1  752.62   31.00
  -1  -2   1 4516.95  166.38
  -1  -2   1 4556.24  166.68
   1  -2  -1 4816.52  166.48
   1  -2  -1 4328.17  166.68
   1  -2  -1 4658.53  166.38
   1  -2  -1 4596.04  166.58
   1  -2  -1 4474.75  166.88
   1  -2  -1 4728.53  166.58
  -1  -2   1 4670.43  166.48
  -1  -2   1 4519.05  166.78
  -1  -2   1 4596.34  166.68
  -1  -2   1 4376.06  166.58
   1   2  -1 4406.76  166.58
  -1   2   1 4714.03  166.48
  -1   2   1 4644.24  166.38
   1   2  -1 4838.22  166.78
  -1   2   1 4749.52  166.98
   1   2  -1 4582.94  166.28
  -1   2   1 4457.55  166.58
   1   2  -1 5024.00  166.88
   1   2  -1 4406.06  166.48
   1   2  -1 4820.12  166.68
   0  -2  -1   71.59    4.00
   0  -2  -1   72.59    4.10
   0  -2   1   68.69    4.20
   0  -2  -1   64.29    3.70
   0  -2   1   70.79    4.10
   0  -2   1   72.49    3.60
   0  -2   1   74.19    3.70
   0  -2   1   73.49    4.10
   0  -2   1   72.29    4.00
   0  -2  -1   69.99    4.00
   0  -2  -1   79.39    3.40
   0  -2  -1   73.09    4.20
   0  -2   1   72.39    4.00
   0  -2  -1   88.19    4.30
   0   2   1   65.89    4.10
   0   2  -1   66.59    4.00
   0   2   1   66.69    3.90
   0   2  -1   68.79    4.00
   0   2  -1   70.99    3.40
   0   2   1   68.39    3.20
   0   2  -1   80.99    4.30
   0   2   1   72.09    4.10
   0   2   1   69.49    3.70
   0   2  -1   73.39    4.20
   0   2  -1   69.09    3.80
   0   2   1   77.99    4.30
   0   2  -1   68.99    3.90
   1  -2   1  875.01   32.70
   1  -2   1  819.62   32.80
   1  -2   1  879.61   32.90
  -1  -2  -1  868.91   33.10
   1  -2   1  886.11   32.80
   1  -2   1  907.91   32.20
  -1  -2  -1  854.81   33.00
   1  -2   1  886.51   33.20
   1  -2   1  851.41   32.50
  -1  -2  -1  816.62   32.60
  -1  -2  -1  900.41   32.70
  -1  -2  -1  941.71   31.80
  -1   2  -1  865.71   32.20
  -1   2  -1  858.51   32.60
   1   2   1  929.41   33.00
  -1   2  -1  874.31   33.30
   1   2   1  863.91   33.00
   1   2   1  849.81   32.80
  -1   2  -1  869.21   32.50
  -1   2  -1  838.92   32.80
   1   2   1  918.61   32.60
   1   2   1  863.61   33.10
  -2  -2  -1 1241.28   47.00
  -2  -2  -1 1277.87   48.50
   2  -2   1 1307.17   48.10
   2  -2   1 1279.97   47.60
   2  -2   1 1405.46   48.00
   2  -2   1 1284.47   48.30
  -2  -2  -1 1271.77   48.40
   2  -2   1 1290.27   49.20
  -2  -2  -1 1393.36   47.90
   2  -2   1 1330.87   48.00
  -2  -2  -1 1328.97   48.80
  -2   2  -1 1273.77   47.90
  -2   2  -1 1313.17   48.20
   2   2   1 1298.07   48.50
  -2   2  -1 1293.07   48.00
   2   2   1 1268.77   48.10
  -2   2  -1 1286.77   49.30
   2   2   1 1335.07   48.60
  -2   2  -1 1322.27   48.10
   2   2   1 1217.98   46.80
   2   2   1 1325.37   48.40
  -2   2  -1 1280.37   47.70
   3  -2   1   -1.20    1.20
  -3  -2  -1    2.70    1.90
   3  -2   1    2.50    1.30
  -3  -2  -1    0.20    1.70
   3  -2   1    1.80    2.90
   3  -2   1    3.80    1.70
  -3  -2  -1    1.40    1.10
  -3  -2  -1   -0.60    2.20
   3  -2   1    2.30    1.80
   3  -2   1    0.80    0.90
  -3   2  -1   -0.80    1.70
   3   2   1    4.50    2.50
  -3   2  -1    1.40    1.00
   3   2   1    0.40    1.50
  -3   2  -1   -0.90    1.50
   3   2   1    2.20    1.90
   3   2   1    3.20    1.10
   3   2   1    2.90    1.90
  -3   2  -1   -0.10    1.20
  -3   2  -1    1.90    3.10
  -3   2  -1    1.40    1.20
   4  -2   1   70.59    3.80
   4  -2   1   67.79    4.20
   4  -2   1   66.59    5.00
  -4  -2  -1   72.39    5.10
  -4  -2  -1   66.69    4.70
   4  -2   1   64.89    3.20
   4  -2   1   56.89    6.60
   4  -2   1   66.69    5.00
  -4  -2  -1   70.99    4.70
  -4  -2  -1   66.09    6.10
  -4  -2  -1   68.69    4.30
  -4   2  -1   69.99    5.50
   4   2   1   77.69    4.90
   4   2   1   70.19    6.10
  -4   2  -1   69.39    3.50
   4   2   1   66.39    4.60
   4   2   1   62.89    4.30
  -4   2  -1   73.29    6.90
  -4   2  -1   66.89    4.50
  -4   2  -1   61.99    4.00
  -4   2  -1   66.79    4.10
   4   2   1   63.69    4.70
  -5  -2  -1  714.23   28.70
   5  -2   1  723.03   28.90
  -5  -2  -1  743.13   30.70
  -5  -2  -1  740.03   28.70
   5  -2   1  740.73   27.80
   5  -2   1  752.22   30.30
  -5  -2  -1  717.13   28.00
   5  -2   1  709.73   30.90
  -5  -2  -1  716.33   28.20
   5  -2   1  737.23   29.20
  -5   2  -1  730.23   27.70
   5   2   1  744.33   27.90
   5   2   1  760.42   30.70
   5   2   1  743.83   28.30
   5   2   1  728.73   28.50
  -5   2  -1  732.73   28.20
  -5   2  -1  704.03   27.10
   5   2   1  679.83   28.20
  -5   2  -1  733.83   31.30
  -5   2  -1  713.23   26.80
   6  -2   1  133.29    8.90
   6  -2   1  132.69    8.70
   6  -2   1  137.19    7.10
  -6  -2  -1  135.99    8.00
  -6  -2  -1  129.29    7.50
  -6  -2  -1  141.59    9.10
   6  -2   1  151.68   11.20
   6  -2   1  155.18   11.90
   6   2   1  141.99    8.30
   6   2   1  134.29    7.80
   6   2   1  128.49    8.10
  -6   2  -1  142.29    7.20
   6   2   1  151.88    8.70
   6   2   1  142.29    7.60
   6   2   1  149.88   11.10
  -6   2  -1  150.88   11.40
  -6   2  -1  161.48    8.00
   6   2   1  151.28   11.50
   7  -2   1  161.58   10.60
  -7  -2  -1  166.18   11.00
   7  -2   1  165.18    8.40
   7  -2   1  169.88    9.50
   7  -2   1  179.08   11.10
  -7  -2  -1  176.68    9.30
   7   2   1  176.18    9.10
  -7   2  -1  161.68    8.50
   7   2   1  152.18   10.50
   7   2   1  164.08   12.80
   7   2   1  174.48   10.00
   7   2   1  177.98    8.70
   7   2   1  151.28    9.30
  -7   2  -1  191.58   14.80
  -8  -2  -1  362.56   16.10
   8  -2   1  360.26   18.30
   8  -2   1  367.66   16.70
   8  -2   1  380.26   19.70
   8  -2   1  340.77   15.20
   8   2   1  353.96   16.80
   8   2   1  380.66   16.80
   8   2   1  369.16   17.90
  -8   2  -1  397.96   22.10
   8   2   1  358.56   17.40
  -8   2  -1  371.06   15.70
   8   2   1  373.36   21.00
   8   2   1  365.36   15.40
   8   2   1  378.66   18.40
   9  -2   1   33.20    4.20
   9  -2   1   41.70    9.50
   9  -2   1   27.30    6.00
  -9  -2  -1   36.80    6.00
  -9  -2  -1   29.10    4.50
   9   2   1   35.40    7.20
  -9   2  -1   21.70    4.30
   9   2   1   35.00    5.60
   9   2   1   29.90    4.10
   9   2   1   24.70   11.30
   9   2   1   36.00    7.70
  -9   2  -1   34.30   10.80
 -10  -2  -1   -8.20    3.60
 -10  -2  -1    4.30    7.40
  10  -2   1    2.60   11.30
  10  -2   1   14.10    9.80
  10   2   1    0.20    3.30
  10   2   1   -4.70    4.60
 -10   2  -1    2.50    3.70
  10   2   1   -6.60   10.30
 -10   2  -1  -17.50   11.30
 -10  -3   1   -3.00    4.00
  10  -3  -1   -6.30   14.10
  10  -3  -1  -12.30    9.70
  10   3  -1    4.90    4.90
  10   3  -1   14.60   11.40
  10   3  -1    2.40    3.40
  -9  -3   1    0.10    4.00
   9  -3  -1   10.80    8.20
  -9  -3   1   -0.70    5.50
   9  -3  -1   -0.60   11.10
   9  -3  -1   12.30    6.20
   9   3  -1   -0.50    3.30
  -9   3   1    2.30    3.30
  -9   3   1   -6.50   11.40
   9   3  -1    7.40   10.30
   9   3  -1   -8.80    6.90
   9   3  -1   -3.90    4.50
   8  -3  -1   31.50    8.70
   8  -3  -1   23.40    7.20
  -8  -3   1   33.90    5.30
   8  -3  -1   33.70    6.10
   8  -3  -1   34.20    3.90
  -8  -3   1   39.80    6.10
  -8   3   1   34.00    4.30
   8   3  -1   33.60    4.80
   8   3  -1   24.00    8.80
   8   3  -1   25.60    7.00
   8   3  -1   39.20    5.80
   8   3  -1   25.40    5.40
   8   3  -1   32.50    6.30
  -8   3   1   39.50   11.20
   8   3  -1   38.50    7.30
  -7  -3   1   94.29    8.40
  -7  -3   1  100.09    8.10
   7  -3  -1  114.49    9.40
  -7  -3   1  122.29   12.70
   7  -3  -1  111.49    6.60
   7  -3  -1  103.59   10.20
   7   3  -1  109.69    8.10
   7   3  -1  101.09    8.10
   7   3  -1  110.99    7.70
  -7   3   1  122.59    7.10
  -7   3   1  121.79    8.40
   7   3  -1  122.29    7.80
   7   3  -1  110.19    9.10
  -7   3   1  131.99   12.70
   7   3  -1  100.59    7.50
   6  -3  -1   84.29    6.80
   6  -3  -1  103.09    8.20
  -6  -3   1   94.89    9.40
  -6  -3   1   90.29    7.00
   6  -3  -1   79.59    5.60
  -6  -3   1   92.49    6.50
   6  -3  -1   81.59    8.70
   6  -3  -1   83.39   11.50
  -6  -3   1   67.29    6.90
  -6   3   1   91.79    7.00
   6   3  -1   66.69    5.70
   6   3  -1   82.49    5.90
   6   3  -1   88.79    6.60
  -6   3   1   90.29    9.80
   6   3  -1   93.09    7.40
   6   3  -1   71.59    6.80
  -6   3   1   88.39    5.70
   5  -3  -1   14.70    2.50
  -5  -3   1   13.40    4.50
  -5  -3   1    7.10    2.90
   5  -3  -1   14.20    5.40
  -5  -3   1    9.70    3.40
  -5  -3   1   10.00    3.10
   5  -3  -1   13.70    4.30
   5  -3  -1    7.30    3.50
  -5  -3   1   10.40    2.80
   5  -3  -1    9.50    3.30
  -5   3   1   13.60    1.60
   5   3  -1    9.70    2.30
   5   3  -1   13.60    3.30
  -5   3   1   11.10    1.80
   5   3  -1   11.40    3.60
  -5   3   1   13.30    3.40
  -5   3   1   21.80    3.90
   5   3  -1    9.00    3.20
  -5   3   1    9.70    5.10
  -5   3   1   13.60    2.70
   5   3  -1   14.00    2.30
   5   3  -1   15.00    4.90
  -4  -3   1 1155.78   42.40
   4  -3  -1 1114.09   42.30
  -4  -3   1 1200.88   42.80
   4  -3  -1 1101.19   42.20
   4  -3  -1 1087.99   44.90
   4  -3  -1 1102.19   43.40
  -4  -3   1 1044.20   43.00
   4  -3  -1 1160.18   41.40
   4  -3  -1 1144.59   40.90
  -4  -3   1 1095.59   44.10
   4   3  -1 1080.99   43.60
  -4   3   1 1141.49   42.70
  -4   3   1 1142.09   41.70
   4   3  -1 1114.49   42.90
  -4   3   1 1086.69   42.10
   4   3  -1 1056.49   42.40
   4   3  -1 1277.67   41.10
   4   3  -1 1134.89   43.00
   4   3  -1 1133.39   43.00
  -4   3   1 1102.09   42.70
   4   3  -1 1020.30   40.70
  -4   3   1 1143.29   45.00
  -4   3   1 1104.59   41.20
   3  -3  -1   49.99    6.20
  -3  -3   1   53.09    5.10
  -3  -3   1   45.80    4.30
  -3  -3   1   51.39    4.70
   3  -3  -1   54.99    4.20
   3  -3  -1   51.49    4.90
   3  -3  -1   57.59    4.00
   3  -3  -1   54.89    3.80
   3  -3  -1   61.99    3.70
   3  -3  -1   58.99    4.30
  -3  -3   1   47.50    4.80
  -3  -3   1   64.09    4.50
   3   3  -1   59.59    5.10
   3   3  -1   47.30    4.30
  -3   3   1   54.89    5.90
  -3   3   1   61.39    4.20
  -3   3   1   57.29    4.20
   3   3  -1   56.09    4.80
   3   3  -1   58.89    5.00
   3   3  -1   50.79    4.80
  -3   3   1   58.49    3.80
  -3   3   1   55.29    4.00
  -3   3   1   55.09    4.40
  -3   3   1   61.39    4.30
  -2  -3   1   19.40    2.80
   2  -3  -1   13.10    3.00
   2  -3  -1   22.50    2.10
  -2  -3   1   21.70    3.00
   2  -3  -1   17.70    2.50
   2  -3  -1   23.80    3.10
   2  -3  -1   10.40    3.60
  -2  -3   1   22.80    3.40
   2  -3  -1   19.70    2.70
  -2  -3   1   16.40    3.10
   2  -3  -1   20.60    2.80
  -2   3   1   19.50    2.80
   2   3  -1   17.30    2.90
   2   3  -1   18.20    2.80
   2   3  -1   23.00    3.00
  -2   3   1   17.00    3.80
  -2   3   1   23.30    3.30
  -2   3   1   16.90    2.60
  -2   3   1   22.20    2.20
  -2   3   1   19.60    2.80
  -2   3   1   23.30    2.90
   2   3  -1   21.10    3.20
   2   3  -1   19.70    3.30
  -1  -3   1  219.08   10.40
   1  -3  -1  219.88   10.30
   1  -3  -1  239.48   10.50
  -1  -3   1  234.28   10.30
   1  -3  -1  220.08   10.60
   1  -3  -1  229.28    9.20
   1  -3  -1  239.28   10.30
   1  -3  -1  221.88   10.60
   1  -3  -1  225.88   10.30
  -1  -3   1  227.78   10.50
  -1  -3   1  228.88   10.00
  -1  -3   1  240.28    9.10
  -1   3   1  236.08   10.40
   1   3  -1  231.38   10.70
   1   3  -1  218.88    9.70
   1   3  -1  244.18   10.70
   1   3  -1  243.28   10.50
  -1   3   1  230.68   10.40
  -1   3   1  231.48    9.10
   1   3  -1  217.68   10.30
  -1   3   1  223.48   10.60
  -1   3   1  212.18   10.50
   1   3  -1  221.68    9.20
  -1   3   1  234.08   10.60
  -1   3   1  213.58   10.10
   0  -3   1 3694.73  129.39
   0  -3  -1 3609.74  129.49
   0  -3  -1 3336.87  128.19
   0  -3   1 3422.66  128.69
   0  -3   1 3678.53  129.29
   0  -3  -1 3367.66  128.69
   0  -3   1 3426.56  129.29
   0  -3   1 3603.24  129.39
   0  -3   1 3578.64  129.59
   0  -3   1 3741.33  128.49
   0  -3  -1 3609.14  129.49
   0  -3  -1 3469.85  129.29
   0  -3  -1 3559.74  129.29
   0  -3  -1 3576.64  129.59
   0   3   1 3480.95  129.49
   0   3  -1 3464.95  129.39
   0   3   1 3726.03  129.39
   0   3   1 3594.74  129.49
   0   3  -1 3380.66  129.09
   0   3  -1 3478.55  129.39
   0   3   1 3691.43  129.39
   0   3  -1 3468.45  128.29
   0   3   1 3596.04  128.79
   0   3   1 3502.25  128.09
   0   3  -1 3540.05  128.89
   0   3   1 3606.14  129.49
   0   3  -1 3630.54  129.49
   0   3  -1 3594.84  129.39
  -1  -3  -1 9310.37  336.57
   1  -3   1 9284.17  336.27
  -1  -3  -1 9278.87  336.17
  -1  -3  -1 9102.29  336.37
   1  -3   1 9597.34  336.57
   1  -3   1 9274.17  336.27
   1  -3   1 9408.86  336.47
   1  -3   1 8756.12  336.27
  -1  -3  -1 9999.00  336.87
   1  -3   1 9034.40  335.97
  -1   3  -1 9545.95  336.67
  -1   3  -1 9378.76  336.37
   1   3   1 9359.46  336.67
   1   3   1 9644.74  336.57
   1   3   1 8972.10  336.37
  -1   3  -1 9415.76  336.07
   2  -3   1 1075.19   38.60
   2  -3   1 1040.70   40.50
   2  -3   1  997.60   39.70
  -2  -3  -1 1009.20   39.80
  -2  -3  -1 1109.09   39.80
  -2  -3  -1 1110.79   39.30
  -2  -3  -1 1021.70   39.70
  -2  -3  -1  969.80   39.90
   2  -3   1 1040.10   39.40
   2  -3   1 1041.00   39.60
   2  -3   1 1031.30   39.00
  -2   3  -1 1017.30   40.50
  -2   3  -1 1066.69   39.40
   2   3   1 1078.79   39.60
  -2   3  -1 1025.30   38.70
  -2   3  -1 1036.30   39.50
  -2   3  -1 1050.59   39.70
   2   3   1 1046.10   39.60
   2   3   1 1024.80   39.70
   2   3   1 1006.30   39.70
  -2   3  -1 1020.60   39.00
  -3  -3  -1  780.92   30.30
  -3  -3  -1  832.52   29.50
   3  -3   1  764.02   31.40
   3  -3   1  759.72   29.60
   3  -3   1  768.42   29.60
  -3  -3  -1  778.42   30.70
   3  -3   1  763.52   29.30
  -3  -3  -1  742.33   30.30
   3  -3   1  793.22   29.00
   3  -3   1  734.23   30.20
   3   3   1  759.72   30.10
  -3   3  -1  753.12   29.50
  -3   3  -1  743.93   29.80
   3   3   1  780.92   30.40
   3   3   1  692.13   29.80
  -3   3  -1  789.72   31.80
   3   3   1  737.73   30.00
   3   3   1  763.72   30.50
  -3   3  -1  767.42   29.00
  -3   3  -1  786.32   29.60
  -3   3  -1  792.22   29.70
   4  -3   1 1798.42   65.69
  -4  -3  -1 1719.83   66.49
   4  -3   1 1711.93   68.39
   4  -3   1 1827.42   66.19
  -4  -3  -1 1789.92   65.69
   4  -3   1 1783.32   64.79
   4  -3   1 1728.33   66.79
  -4  -3  -1 1678.53   66.69
  -4  -3  -1 1820.02   67.89
   4  -3   1 1831.42   65.99
   4   3   1 1832.62   66.69
   4   3   1 1800.32   66.59
  -4   3  -1 1755.52   64.99
  -4   3  -1 1754.02   66.59
  -4   3  -1 1780.62   65.89
  -4   3  -1 1772.92   65.89
   4   3   1 1843.82   66.79
   4   3   1 1662.73   67.29
  -4   3  -1 1808.92   66.09
  -4   3  -1 1794.42   68.79
   4   3   1 1850.01   64.39
   4   3   1 1811.72   66.49
  -5  -3  -1   11.50    4.70
   5  -3   1   17.20    5.30
   5  -3   1   18.70    4.00
   5  -3   1   17.90    3.10
  -5  -3  -1   18.00    3.20
   5  -3   1   20.90    2.40
   5  -3   1   19.20    3.70
  -5  -3  -1   20.60    3.80
   5  -3   1   16.20    1.80
  -5  -3  -1   19.10    3.90
  -5   3  -1   20.90    5.70
   5   3   1   20.50    4.00
   5   3   1   18.90    2.40
   5   3   1   15.10    4.80
  -5   3  -1   19.40    4.30
   5   3   1   15.30    3.60
  -5   3  -1   17.80    2.30
   5   3   1   12.70    3.30
   5   3   1   15.10    3.40
  -5   3  -1   18.80    2.90
  -5   3  -1   19.20    3.00
  -5   3  -1   16.00    3.40
   6  -3   1    5.40    5.10
   6  -3   1    3.20    4.40
  -6  -3  -1    4.70    3.10
   6  -3   1   -5.40    7.10
  -6  -3  -1    4.30    3.20
   6  -3   1    7.50    2.80
  -6  -3  -1    2.20    4.90
   6  -3   1    4.70    3.50
   6   3   1    2.20    2.60
  -6   3  -1    8.60    5.90
  -6   3  -1    3.40    3.10
  -6   3  -1    8.00    1.90
  -6   3  -1    2.50    2.60
   6   3   1    6.90    3.10
   6   3   1    5.00    3.90
   6   3   1    4.80    3.50
   6   3   1    5.70    3.20
  -6   3  -1    2.60    1.40
   6   3   1    4.40    3.40
   7  -3   1   -5.50    5.00
   7  -3   1    4.50    2.90
  -7  -3  -1    2.80    4.10
  -7  -3  -1   -0.20    3.70
   7  -3   1   -2.80    4.80
   7   3   1    7.00    3.90
  -7   3  -1    5.80    7.60
   7   3   1    6.40    3.60
  -7   3  -1    4.20    3.70
   7   3   1   -2.10    3.70
  -7   3  -1    6.50    3.30
   7   3   1    2.40    3.90
   7   3   1   11.30    4.70
   7   3   1    0.30    3.30
   7   3   1   -0.60    6.10
  -8  -3  -1   33.70    5.40
   8  -3   1   35.00    7.40
   8  -3   1   43.00    6.10
   8  -3   1   25.50    7.80
   8  -3   1   47.20    5.70
  -8  -3  -1   36.30    6.60
   8   3   1   38.10    9.40
   8   3   1   41.00    5.80
   8   3   1   38.70    5.10
  -8   3  -1   37.40    5.00
   8   3   1   35.10    7.20
   8   3   1   18.60    8.20
  -8   3  -1   46.60   10.40
   8   3   1   28.90    5.70
   8   3   1   33.80    5.90
   9  -3   1    0.10    5.50
   9  -3   1    6.80    3.50
  -9  -3  -1    2.30    4.30
  -9  -3  -1   12.70    6.40
   9  -3   1    1.80    7.20
   9   3   1    1.60    5.30
  -9   3  -1    1.70   11.40
   9   3   1  -12.10    8.50
   9   3   1   -5.50    7.10
   9   3   1   12.40    3.90
  -9   3  -1    9.80    4.20
  10  -3   1   29.30   11.30
 -10  -3  -1    7.30    4.50
 -10   3  -1    1.80    4.40
  10   3   1   -2.90   11.60
 -10   3  -1    4.00   12.70
  10   3   1    1.20    5.80
  10   3   1    3.60    4.00
   9  -4  -1   -6.30   10.10
   9  -4  -1    8.30    7.20
   9  -4  -1    2.80    6.80
  -9  -4   1    3.60    5.20
   9   4  -1    0.60    4.30
   9   4  -1    7.30   10.00
  -9   4   1    4.50    4.10
   9   4  -1   -9.70    8.80
  -9   4   1  -11.40   10.60
   9   4  -1   -5.00    5.40
  -8  -4   1    5.60    5.70
   8  -4  -1    0.60    6.00
  -8  -4   1   16.80    8.60
   8  -4  -1   -0.10    3.20
  -8  -4   1    1.90    4.70
   8   4  -1    3.40    4.10
   8   4  -1    1.00    4.70
   8   4  -1    0.10    5.10
   8   4  -1    1.20    6.70
  -8   4   1    7.40    3.90
  -8   4   1   10.40    5.50
  -8   4   1   -3.70    9.30
  -7  -4   1  257.07   14.60
  -7  -4   1  259.87   14.30
  -7  -4   1  246.58   16.80
   7  -4  -1  251.47   16.10
  -7  -4   1  241.48   13.30
   7  -4  -1  257.07   12.40
   7  -4  -1  280.47   14.20
   7   4  -1  244.28   10.60
   7   4  -1  234.38   14.00
   7   4  -1  250.77   13.50
  -7   4   1  258.17   12.80
   7   4  -1  231.68   10.40
  -7   4   1  281.97   18.50
   7   4  -1  254.27   14.90
  -7   4   1  281.77   13.80
  -6  -4   1   96.09    8.90
   6  -4  -1   95.09    8.70
   6  -4  -1   97.49   10.00
  -6  -4   1  102.09    9.30
  -6  -4   1  107.29    7.80
   6  -4  -1  116.29    8.00
  -6  -4   1   91.09   10.10
   6  -4  -1  101.59    7.30
   6   4  -1  101.29    4.60
   6   4  -1  102.49    4.60
  -6   4   1  120.99    8.30
   6   4  -1  100.69    8.30
  -6   4   1   99.29    7.40
  -6   4   1  122.29   11.70
  -6   4   1  103.69    5.30
   6   4  -1  105.29    9.00
   6   4  -1  116.79    9.40
   5  -4  -1    3.00    2.60
  -5  -4   1    4.40    3.70
  -5  -4   1    7.60    3.10
   5  -4  -1    4.90    1.50
  -5  -4   1    3.90    4.70
   5  -4  -1   -6.60    6.00
   5  -4  -1    5.60    2.90
  -5  -4   1    0.30    3.00
   5  -4  -1   10.20    2.20
  -5  -4   1   -0.60    2.80
   5  -4  -1   11.50    4.70
   5   4  -1    6.40    3.70
   5   4  -1    7.50    3.40
  -5   4   1    1.20    4.80
   5   4  -1    2.20    3.70
  -5   4   1    8.30    4.00
  -5   4   1    4.10    1.80
   5   4  -1    5.20    4.80
  -5   4   1    9.30    3.30
  -5   4   1    2.60    2.50
  -5   4   1    1.50    2.50
   5   4  -1    5.30    3.70
  -4  -4   1   42.30    5.10
  -4  -4   1   47.80    5.40
   4  -4  -1   48.10    4.20
  -4  -4   1   47.80    6.20
   4  -4  -1   44.00    4.60
  -4  -4   1   38.40    5.30
   4  -4  -1   50.99    7.40
   4  -4  -1   47.80    3.60
  -4  -4   1   42.30    4.40
   4  -4  -1   43.70    4.40
   4  -4  -1   44.80    6.10
   4   4  -1   51.89    5.40
  -4   4   1   42.30    4.80
  -4   4   1   49.10    4.60
   4   4  -1   40.20    5.50
  -4   4   1   40.10    4.90
  -4   4   1   49.00    7.10
  -4   4   1   41.50    4.60
  -4   4   1   53.79    5.20
   4   4  -1   40.00    5.20
   4   4  -1   42.60    5.80
  -4   4   1   45.60    3.90
   4   4  -1   47.10    5.30
  -3  -4   1   27.30    4.80
  -3  -4   1   23.40    4.10
   3  -4  -1   33.00    4.30
   3  -4  -1   27.10    3.90
  -3  -4   1   31.20    3.80
   3  -4  -1   20.90    3.00
   3  -4  -1   19.30    3.20
   3  -4  -1   27.30    3.00
   3  -4  -1   16.20    4.90
   3  -4  -1   25.80    4.50
  -3  -4   1   29.00    4.50
  -3   4   1   20.90    5.00
   3   4  -1   23.90    3.70
  -3   4   1   26.80    3.50
  -3   4   1   30.70    3.40
   3   4  -1   18.80    3.90
  -3   4   1   22.80    3.50
   3   4  -1   28.00    4.70
  -3   4   1   31.40    4.30
  -3   4   1   27.90    4.00
   3   4  -1   21.90    4.20
   3   4  -1   33.20    4.50
  -2  -4   1  636.54   26.10
  -2  -4   1  660.33   23.20
  -2  -4   1  588.74   26.40
  -2  -4   1  656.53   26.20
  -2  -4   1  576.94   23.30
   2  -4  -1  593.74   26.20
   2  -4  -1  624.44   25.90
   2  -4  -1  620.04   25.80
  -2  -4   1  625.04   26.20
   2  -4  -1  710.73   24.50
  -2  -4   1  665.43   26.00
   2  -4  -1  601.24   26.70
   2  -4  -1  642.54   25.50
   2  -4  -1  663.13   26.00
  -2  -4   1  626.34   25.60
   2   4  -1  648.34   26.40
   2   4  -1  668.23   26.20
  -2   4   1  638.84   26.20
  -2   4   1  644.74   27.00
   2   4  -1  620.94   26.20
  -2   4   1  627.94   25.80
   2   4  -1  674.83   25.50
   2   4  -1  654.43   26.60
  -2   4   1  670.33   24.50
  -2   4   1  667.93   25.70
  -2   4   1  629.74   26.80
   1  -4  -1 3144.59  113.69
  -1  -4   1 3031.10  112.69
   1  -4  -1 3140.19  113.49
  -1  -4   1 3242.28  113.69
  -1  -4   1 2976.70  113.39
   1  -4  -1 3095.29  111.89
  -1  -4   1 3032.80  113.59
  -1  -4   1 3160.58  113.39
   1  -4  -1 3153.28  113.29
   1  -4  -1 3023.50  113.69
   1  -4  -1 3256.17  113.69
  -1  -4   1 3091.79  111.79
  -1  -4   1 3036.50  113.99
  -1   4   1 3166.08  113.79
  -1   4   1 2988.30  111.59
   1   4  -1 3131.59  113.89
   1   4  -1 2997.30  113.59
  -1   4   1 3069.49  113.39
   1   4  -1 3084.99  112.49
  -1   4   1 3046.50  113.69
   1   4  -1 3057.99  113.49
   1   4  -1 3211.08  113.89
  -1   4   1 3129.59  113.59
  -1   4   1 3050.09  113.19
   1   4  -1 3141.79  113.59
   1   4  -1 2807.62  111.89
   0  -4   1    9.60    2.90
   0  -4  -1   17.50    3.60
   0  -4   1   19.90    2.60
   0  -4   1   22.60    3.30
   0  -4   1   21.50    3.90
   0  -4  -1   27.00    3.80
   0  -4  -1   21.60    3.20
   0  -4  -1   23.20    3.70
   0  -4   1   15.80    3.20
   0  -4   1   18.50    3.70
   0  -4  -1   27.40    4.00
   0  -4   1   23.40    3.60
   0  -4  -1   14.40    3.00
   0  -4  -1   19.80    2.80
   0   4   1   19.00    2.40
   0   4  -1   16.90    3.00
   0   4   1   20.10    3.60
   0   4   1   19.10    3.30
   0   4  -1   21.20    3.60
   0   4   1   21.50    3.70
   0   4   1   21.30    3.70
   0   4  -1   22.00    3.80
   0   4  -1   17.00    3.20
   0   4  -1   20.90    3.80
   0   4  -1   19.40    3.10
   0   4   1   23.00    3.30
   0   4   1   25.90    3.90
   0   4  -1   16.60    2.30
  -1  -4  -1   16.00    2.20
   1  -4   1   11.70    2.20
   1  -4   1    8.60    2.70
   1  -4   1   15.60    3.80
  -1  -4  -1   11.10    3.30
   1  -4   1   17.70    3.60
  -1  -4  -1   15.50    2.70
  -1  -4  -1   14.60    2.50
  -1  -4  -1    8.70    2.80
   1  -4   1   12.20    3.20
  -1  -4  -1    9.10    3.00
   1  -4   1   13.70    3.10
   1  -4   1    9.60    3.40
  -1  -4  -1   13.30    3.30
  -1  -4  -1   12.30    3.70
   1   4   1   14.80    2.30
   1   4   1   13.90    3.70
  -1   4  -1   16.80    3.70
  -1   4  -1   12.20    3.10
  -1   4  -1   11.10    3.80
  -1   4  -1   14.60    2.00
  -1   4  -1   13.30    3.30
   1   4   1   14.70    3.10
  -1   4  -1   17.40    3.10
   1   4   1   12.00    3.50
   1   4   1   13.10    3.30
   2  -4   1  882.01   35.00
   2  -4   1  929.71   35.30
  -2  -4  -1  836.32   32.30
   2  -4   1  928.91   33.70
  -2  -4  -1  851.31   32.50
  -2  -4  -1  912.71   35.00
   2  -4   1  910.01   35.00
  -2  -4  -1  874.81   35.20
  -2  -4  -1 1008.20   35.10
  -2  -4  -1  882.81   35.40
   2  -4   1  873.41   35.30
   2  -4   1  931.41   34.60
   2  -4   1  882.71   35.80
  -2  -4  -1  916.21   35.80
  -2   4  -1  887.61   35.20
  -2   4  -1  921.51   34.60
   2   4   1  928.71   35.60
   2   4   1  915.11   35.40
   2   4   1  817.62   35.00
  -2   4  -1  792.72   36.20
   2   4   1  915.41   35.70
  -2   4  -1  898.41   36.00
   2   4   1  858.21   34.40
  -2   4  -1  910.01   35.00
  -2   4  -1  888.11   33.80
  -3  -4  -1   26.10    3.90
  -3  -4  -1   29.10    4.00
   3  -4   1   27.50    4.50
   3  -4   1   22.40    3.60
  -3  -4  -1   19.60    4.10
  -3  -4  -1   22.40    4.20
   3  -4   1   28.90    3.30
  -3  -4  -1   26.40    4.50
   3  -4   1   19.50    4.90
   3  -4   1   23.10    3.20
   3   4   1   27.30    4.60
   3   4   1   23.10    4.30
  -3   4  -1   19.80    5.10
  -3   4  -1   28.40    3.90
  -3   4  -1   24.10    3.70
  -3   4  -1   25.60    3.90
  -3   4  -1   29.70    3.50
   3   4   1   25.00    4.40
  -3   4  -1   20.60    3.10
  -3   4  -1   22.60    4.00
   3   4   1   21.20    3.90
   3   4   1   18.90    3.90
  -4  -4  -1    0.70    2.80
  -4  -4  -1    1.10    3.40
   4  -4   1    0.10    3.90
   4  -4   1    0.60    2.30
   4  -4   1   -1.90    4.60
  -4  -4  -1    2.40    2.60
  -4  -4  -1    3.50    2.70
   4  -4   1    1.00    1.70
  -4  -4  -1    1.80    3.30
   4  -4   1    0.50    2.40
   4  -4   1    3.20    2.40
  -4   4  -1   -2.10    4.00
   4   4   1   -1.90    2.50
   4   4   1    3.70    3.30
  -4   4  -1   -0.40    2.60
  -4   4  -1   -2.30    2.60
   4   4   1   -1.90    3.20
   4   4   1   -0.90    3.50
  -4   4  -1    9.40    3.00
  -4   4  -1    2.30    2.60
   4   4   1   -1.10    2.90
  -4   4  -1    1.40    1.80
   5  -4   1   25.80    4.20
   5  -4   1   16.40    6.90
   5  -4   1   21.40    2.50
  -5  -4  -1   16.00    3.80
   5  -4   1   22.20    3.80
  -5  -4  -1   22.90    3.90
  -5  -4  -1   20.30    4.40
   5  -4   1   22.10    4.80
  -5  -4  -1   16.70    5.50
   5  -4   1   25.80    3.70
  -5  -4  -1   21.20    4.50
   5   4   1   28.70    5.20
  -5   4  -1   23.10    4.20
  -5   4  -1   19.70    2.70
   5   4   1   14.60    4.30
   5   4   1   30.80    6.40
  -5   4  -1   17.30    3.80
  -5   4  -1   33.80    7.10
  -5   4  -1   23.50    4.60
   5   4   1   25.10    4.80
  -5   4  -1   22.50    3.90
   5   4   1   20.50    4.00
   6  -4   1    5.80    3.50
   6  -4   1    6.60    1.40
   6  -4   1   11.00    4.30
  -6  -4  -1    5.50    5.50
   6  -4   1    4.10    5.20
  -6  -4  -1    6.50    3.50
   6  -4   1    7.20    1.70
  -6  -4  -1    2.20    3.50
  -6  -4  -1    6.20    4.20
   6   4   1   10.90    5.10
  -6   4  -1   12.00    6.50
   6   4   1    7.90    4.80
   6   4   1    4.70    1.60
  -6   4  -1    4.60    3.30
  -6   4  -1   12.00    6.10
  -6   4  -1   10.40    3.10
   6   4   1    5.80    1.40
   6   4   1    9.60    3.90
  -6   4  -1   10.70    4.00
  -7  -4  -1  139.79    9.50
  -7  -4  -1  150.68   10.90
   7  -4   1  154.98   10.30
   7  -4   1  145.99    9.40
  -7  -4  -1  141.79   13.10
   7  -4   1  163.48   12.10
  -7  -4  -1  137.79   11.60
   7   4   1  149.39   11.40
  -7   4  -1  162.58    9.80
   7   4   1  148.69   11.20
   7   4   1  170.18   10.30
   7   4   1  132.79    7.20
  -7   4  -1  162.28   14.90
  -7   4  -1  174.88   10.00
   7   4   1  144.89    6.90
   8  -4   1    8.50    4.10
  -8  -4  -1    6.20    6.10
  -8  -4  -1    1.90    4.90
   8  -4   1    8.10    6.50
   8  -4   1    3.00    8.50
  -8   4  -1   -4.40    9.20
   8   4   1    2.90    4.90
   8   4   1    1.20    8.30
   8   4   1   -4.20    6.40
  -8   4  -1   -5.00    5.10
   8   4   1    2.40    5.80
   8   4   1    1.30    5.60
   8   4   1    4.60    4.30
  -8   4  -1   -2.70    4.00
  -9  -4  -1   15.40    5.90
   9  -4   1   20.60    7.10
   9  -4   1   19.60    4.70
   9  -4   1   32.90    9.50
   9   4   1   12.70    5.00
   9   4   1   26.10    8.50
  -9   4  -1   14.10   11.90
  -9   4  -1   14.10    5.20
   9   4   1   22.60    8.60
   9   4   1    7.80    9.80
   9  -5  -1   -9.90    7.90
   9  -5  -1   25.70   12.80
  -9  -5   1    3.20    6.50
  -9   5   1   -1.30    7.60
   9   5  -1   -8.10    5.60
   9   5  -1   10.10   10.90
  -9   5   1    6.20    5.20
   9   5  -1   -0.90   10.20
  -9   5   1  -11.40   11.90
  -8  -5   1   55.99    8.40
   8  -5  -1   47.30    8.20
  -8  -5   1   49.10   11.50
   8  -5  -1   40.70    6.00
  -8   5   1   57.59   12.20
  -8   5   1   51.99    8.10
   8   5  -1   42.70    7.90
  -8   5   1   47.60    6.50
   8   5  -1   53.09   10.30
   8   5  -1   47.40    7.30
   7  -5  -1   13.70    4.50
  -7  -5   1    5.10    5.40
  -7  -5   1   12.40    7.00
  -7  -5   1    1.50    7.50
  -7  -5   1    4.20    5.40
   7  -5  -1   15.20    5.10
   7   5  -1   12.50    5.40
   7   5  -1    8.50    6.60
  -7   5   1    7.00    8.00
   7   5  -1   14.10    6.20
  -7   5   1   12.00    5.40
  -7   5   1   11.10    4.70
  -6  -5   1   16.30    7.00
  -6  -5   1   21.10    5.30
   6  -5  -1   11.40    7.60
   6  -5  -1   19.60    4.40
   6  -5  -1   21.60    4.50
  -6  -5   1    5.60    4.40
   6  -5  -1   17.90    2.30
  -6  -5   1   24.00    5.90
   6   5  -1   28.30    6.20
   6   5  -1    9.80    6.10
  -6   5   1   21.90    5.60
  -6   5   1   22.10    7.90
  -6   5   1   14.10    4.30
  -6   5   1   16.00    3.50
   6   5  -1   23.20    5.80
  -6   5   1   19.10    6.40
  -5  -5   1   84.89    7.60
  -5  -5   1   80.49    7.30
   5  -5  -1   80.29    8.90
  -5  -5   1   87.59    8.70
   5  -5  -1   87.59    6.50
   5  -5  -1   86.59    6.40
  -5  -5   1   78.99    9.10
   5  -5  -1   70.79    7.00
  -5   5   1   80.59    9.00
  -5   5   1   83.39    7.00
   5   5  -1   94.29    8.50
   5   5  -1   79.19    8.00
  -5   5   1   84.69    8.50
   5   5  -1   92.89    8.10
  -5   5   1   75.09    7.20
  -5   5   1   94.09    8.00
  -5   5   1   86.99    7.60
  -4  -5   1  381.46   18.70
   4  -5  -1  346.57   18.20
  -4  -5   1  357.16   17.90
  -4  -5   1  407.06   17.30
   4  -5  -1  359.56   16.10
  -4  -5   1  384.36   18.70
   4  -5  -1  375.76   17.50
   4  -5  -1  375.76   19.90
   4  -5  -1  383.26   16.90
   4  -5  -1  397.66   16.00
   4   5  -1  393.16   18.40
  -4   5   1  361.66   16.40
   4   5  -1  365.46   18.10
  -4   5   1  383.36   17.10
  -4   5   1  410.76   20.10
   4   5  -1  377.86   17.90
  -4   5   1  380.86   17.50
  -4   5   1  403.76   16.70
  -4   5   1  396.96   17.80
   4   5  -1  380.26   18.10
   4   5  -1  355.76   17.70
  -3  -5   1    8.10    4.10
   3  -5  -1   10.00    3.00
  -3  -5   1    7.90    3.70
   3  -5  -1    7.40    4.80
   3  -5  -1    8.60    4.20
   3  -5  -1   10.30    3.10
  -3  -5   1    7.60    3.90
   3  -5  -1   14.10    3.80
   3  -5  -1    8.10    3.30
  -3  -5   1   14.80    3.90
  -3  -5   1   13.00    3.80
   3  -5  -1   13.10    2.50
  -3   5   1    5.60    3.10
   3   5  -1   10.80    3.30
   3   5  -1   14.30    4.30
  -3   5   1   12.80    4.00
  -3   5   1   12.30    3.00
   3   5  -1    8.70    3.70
  -3   5   1   14.50    4.90
  -3   5   1   13.70    3.40
  -3   5   1   13.60    2.80
   3   5  -1    7.10    3.80
  -3   5   1    8.80    3.30
   3   5  -1    3.00    3.90
  -2  -5   1  520.25   18.90
  -2  -5   1  500.55   22.00
  -2  -5   1  484.35   22.50
   2  -5  -1  497.05   22.50
   2  -5  -1  503.35   21.30
   2  -5  -1  518.65   20.00
   2  -5  -1  505.65   21.90
   2  -5  -1  493.45   21.80
  -2  -5   1  502.65   21.50
   2  -5  -1  480.15   22.20
  -2  -5   1  539.45   21.70
   2  -5  -1  524.15   21.90
  -2  -5   1  509.15   22.20
  -2   5   1  502.85   22.00
  -2   5   1  503.45   19.90
   2   5  -1  486.55   20.80
   2   5  -1  491.55   22.30
  -2   5   1  488.35   21.30
  -2   5   1  521.95   22.60
  -2   5   1  521.85   21.90
   2   5  -1  517.95   22.50
   2   5  -1  481.85   22.10
  -2   5   1  520.35   22.20
   2   5  -1  500.55   21.90
  -1  -5   1   18.10    3.50
  -1  -5   1   22.60    4.60
   1  -5  -1   26.60    3.20
   1  -5  -1   19.80    4.40
   1  -5  -1   19.30    3.80
  -1  -5   1   24.20    4.40
   1  -5  -1   19.10    4.10
  -1  -5   1   22.10    3.00
   1  -5  -1   17.00    4.40
  -1  -5   1   16.30    3.80
   1  -5  -1   11.30    3.70
  -1  -5   1   25.40    4.50
   1  -5  -1   16.50    4.10
  -1  -5   1   25.00    4.40
   1   5  -1   23.30    4.10
   1   5  -1   21.20    4.70
   1   5  -1   21.80    3.50
   1   5  -1   22.40    4.60
  -1   5   1   17.20    4.10
  -1   5   1   18.70    4.00
   1   5  -1   19.60    3.30
  -1   5   1   17.20    4.00
   1   5  -1   13.50    4.00
  -1   5   1   16.90    2.40
  -1   5   1   21.30    4.30
  -1   5   1   25.30    4.90
   1   5  -1   19.20    4.30
   0  -5   1  280.37   14.20
   0  -5  -1  305.37   12.60
   0  -5  -1  302.57   14.40
   0  -5   1  286.07   14.00
   0  -5   1  296.07   14.10
   0  -5  -1  303.77   14.20
   0  -5  -1  281.37   14.00
   0  -5   1  279.17   14.00
   0  -5  -1  280.67   14.00
   0  -5   1  287.87   12.70
   0  -5   1  305.07   13.30
   0  -5  -1  274.17   13.20
   0  -5  -1  292.97   14.70
   0   5  -1  269.37   13.20
   0   5  -1  280.87   12.30
   0   5  -1  275.07   14.20
   0   5   1  246.68   13.70
   0   5  -1  292.47   14.30
   0   5   1  286.77   14.40
   0   5   1  296.77   14.50
   0   5  -1  297.27   13.90
   0   5   1  282.17   12.10
   0   5   1  282.57   13.10
   0   5   1  292.57   14.10
   0   5  -1  271.17   14.10
   0   5   1  282.27   14.20
   1  -5   1   17.10    3.70
   1  -5   1    6.40    3.30
   1  -5   1   10.00    3.00
  -1  -5  -1    6.20    3.60
   1  -5   1    4.80    3.40
   1  -5   1    7.70    3.50
  -1  -5  -1    5.70    3.00
   1  -5   1    5.50    3.50
  -1  -5  -1    9.50    3.70
   1  -5   1    5.70    2.40
  -1  -5  -1    8.20    2.20
  -1  -5  -1    9.00    2.60
  -1  -5  -1    7.90    3.70
  -1  -5  -1    3.90    2.30
  -1  -5  -1    7.20    3.40
   1   5   1    9.80    4.00
  -1   5  -1    5.80    3.10
   1   5   1    4.70    3.10
  -1   5  -1    8.70    3.30
  -1   5  -1    9.30    1.90
   1   5   1    6.00    2.30
  -1   5  -1    2.50    3.10
   1   5   1   11.00    3.80
   1   5   1    4.90    3.40
  -1   5  -1    3.70    2.90
  -1   5  -1    5.50    3.30
  -1   5  -1    4.10    3.60
   2  -5   1 1668.33   64.19
  -2  -5  -1 1660.33   64.39
  -2  -5  -1 1759.72   63.79
  -2  -5  -1 1688.93   63.69
   2  -5   1 1677.13   64.09
   2  -5   1 1596.34   64.39
   2  -5   1 1596.44   64.19
  -2  -5  -1 1733.43   64.39
   2  -5   1 1668.43   63.89
   2  -5   1 1720.63   62.39
   2  -5   1 1701.23   63.49
  -2  -5  -1 1459.45   61.09
  -2  -5  -1 1694.93   64.79
   2   5   1 1654.53   64.29
  -2   5  -1 1815.22   64.69
  -2   5  -1 1657.73   63.99
   2   5   1 1716.03   64.39
  -2   5  -1 1634.54   64.69
   2   5   1 1686.93   62.99
   2   5   1 1695.23   64.69
  -2   5  -1 1707.83   62.29
  -2   5  -1 1759.22   64.29
  -2   5  -1 1734.03   64.09
  -2   5  -1 1675.03   63.39
   2   5   1 1718.43   64.59
   3  -5   1  996.50   39.40
  -3  -5  -1  955.70   39.60
  -3  -5  -1  990.80   38.80
  -3  -5  -1  989.80   39.70
   3  -5   1  925.31   39.60
  -3  -5  -1  931.01   39.60
   3  -5   1 1049.49   37.80
   3  -5   1  992.60   38.40
   3  -5   1 1031.60   39.50
   3  -5   1  952.90   40.50
  -3  -5  -1 1026.80   40.40
   3   5   1  916.21   39.40
  -3   5  -1  956.70   38.40
   3   5   1  974.10   40.00
   3   5   1 1019.60   39.90
  -3   5  -1 1023.10   39.40
  -3   5  -1 1055.09   41.40
  -3   5  -1 1013.90   39.60
  -3   5  -1 1009.50   38.10
   3   5   1 1046.50   40.10
   3   5   1  969.30   38.90
  -3   5  -1  983.80   39.30
  -4  -5  -1   28.10    4.70
  -4  -5  -1   25.80    4.20
   4  -5   1   22.20    4.20
  -4  -5  -1   27.50    5.30
   4  -5   1   17.30    4.40
  -4  -5  -1   26.90    5.70
   4  -5   1   22.50    3.60
  -4  -5  -1   28.40    6.00
   4  -5   1   18.10    6.40
   4  -5   1   35.40    5.90
   4  -5   1   27.70    3.80
  -4   5  -1   21.00    3.60
   4   5   1   24.80    5.10
  -4   5  -1   22.50    4.90
  -4   5  -1   26.10    6.50
  -4   5  -1   25.70    4.80
  -4   5  -1   15.90    3.80
   4   5   1   33.90    5.40
   4   5   1   22.80    5.00
  -4   5  -1   27.00    4.60
   4   5   1   18.80    4.40
   4   5   1   27.00    5.40
   5  -5   1   21.50    3.90
  -5  -5  -1   16.50    4.30
   5  -5   1    8.50    3.70
  -5  -5  -1   23.40    6.70
  -5  -5  -1   20.30    4.40
   5  -5   1   14.10    5.40
   5  -5   1   24.60    4.70
  -5  -5  -1   30.00    5.90
  -5   5  -1   15.40    6.60
   5   5   1   19.90    5.50
   5   5   1   23.20    5.30
  -5   5  -1   16.50    4.60
  -5   5  -1   19.10    4.50
  -5   5  -1   21.90    4.70
   5   5   1   12.80    5.00
  -5   5  -1   25.00    4.70
   6  -5   1  122.79   11.60
   6  -5   1  135.89    9.80
   6  -5   1  131.89    8.80
  -6  -5  -1  121.29   10.70
   6  -5   1  145.49    7.80
  -6  -5  -1  132.99    9.70
  -6  -5  -1  143.59    9.20
  -6  -5  -1  130.19   12.00
  -6   5  -1  150.08    9.70
  -6   5  -1  157.78    9.90
  -6   5  -1  151.48   12.00
   6   5   1  134.79   11.40
   6   5   1  114.29   10.00
   6   5   1  140.79   11.10
  -6   5  -1  120.09   13.20
  -6   5  -1  140.49    8.90
  -7  -5  -1   11.00    6.90
   7  -5   1   15.70    5.00
   7  -5   1   20.20    8.80
  -7  -5  -1    6.00    5.10
  -7  -5  -1   16.20    5.90
  -7  -5  -1    5.00    7.60
   7  -5   1    3.90    5.40
  -7   5  -1   14.30    3.90
   7   5   1   11.80    5.30
   7   5   1    9.40    6.40
  -7   5  -1    8.80    5.40
  -7   5  -1   17.00    5.10
  -7   5  -1    0.70    8.50
   7   5   1   13.80    7.00
   8  -5   1    6.90    5.10
  -8  -5  -1    7.30    6.00
   8  -5   1   -5.00    5.60
  -8  -5  -1    1.20    9.30
   8   5   1   -4.90    5.10
   8   5   1   -0.30    8.70
  -8   5  -1   -0.60    5.90
  -8   5  -1   15.00   10.30
   8   5   1   -0.70    7.80
  -8   5  -1   -0.20    4.90
   8   5   1   -2.70    7.20
   9  -5   1   -0.50    5.00
   9  -5   1    5.60    8.50
  -9  -5  -1    7.60    6.30
   9   5   1   12.50   10.50
   9   5   1   -3.90    9.60
  -9   5  -1   11.20    5.80
  -9   5  -1    6.20    7.40
  -9   5  -1    3.50   11.50
   9   5   1   -1.90    5.80
   9  -6  -1   12.40   12.20
  -9  -6   1    6.10   12.40
  -9  -6   1   -1.90    7.90
   9  -6  -1    7.80    8.60
   9   6  -1   -7.00    6.80
  -9   6   1   -9.10    6.00
  -9   6   1   27.60   13.50
  -9   6   1   13.90    8.50
   9   6  -1    5.90   12.80
  -8  -6   1   17.00   10.50
   8  -6  -1   13.10    5.70
  -8  -6   1    4.00    7.60
   8  -6  -1   -4.10    6.60
   8   6  -1   -0.60    9.50
   8   6  -1    7.40    6.50
  -8   6   1    8.60    7.00
  -8   6   1   10.60    5.60
  -8   6   1    1.00   12.20
   7  -6  -1   -9.60    4.90
  -7  -6   1   20.20    9.50
  -7  -6   1   11.40    8.30
   7  -6  -1    3.10    4.70
  -7  -6   1   -0.80    6.20
  -7   6   1    0.70    6.20
  -7   6   1    0.20    8.50
   7   6  -1    3.70    7.70
  -7   6   1   -0.10    5.00
   7   6  -1   12.40    5.70
   7   6  -1    1.80    8.00
  -6  -6   1   27.00    8.80
   6  -6  -1   16.00    5.10
   6  -6  -1   20.70    4.60
   6  -6  -1   18.00    3.90
  -6  -6   1   12.00    6.30
  -6  -6   1   15.30    4.80
   6   6  -1   26.20    7.90
   6   6  -1   24.10    6.60
  -6   6   1   29.30    9.40
  -6   6   1   30.30    7.30
  -6   6   1   19.40    4.70
  -6   6   1   21.40    5.50
  -6   6   1   15.40    6.20
   6   6  -1   16.30    6.40
   5  -6  -1   26.90    5.90
   5  -6  -1   34.20    5.20
  -5  -6   1   33.10    7.30
  -5  -6   1   30.60    6.30
   5  -6  -1   40.30    5.20
  -5  -6   1   30.00    7.40
   5  -6  -1   25.60    8.90
  -5   6   1   33.80    8.50
  -5   6   1   30.40    5.80
  -5   6   1   37.70    6.40
  -5   6   1   22.90    5.30
   5   6  -1   35.80    7.10
  -5   6   1   29.50    5.50
   5   6  -1   28.90    6.30
   5   6  -1   28.40    5.90
  -5   6   1   23.40    5.80
   4  -6  -1   83.09   10.00
   4  -6  -1  116.59    6.60
  -4  -6   1   86.89    9.60
   4  -6  -1   96.69    8.30
   4  -6  -1  105.99    8.60
   4  -6  -1  108.99    8.90
  -4  -6   1   96.59    8.20
  -4  -6   1   97.29   10.40
  -4  -6   1  111.19    8.70
  -4  -6   1  101.99    9.50
  -4   6   1  106.49    7.40
  -4   6   1   97.69    8.60
   4   6  -1   77.19    8.40
   4   6  -1   96.79    8.90
   4   6  -1   94.59    9.30
  -4   6   1  103.59    8.60
  -4   6   1  104.19   10.60
  -4   6   1   92.39    8.30
   4   6  -1   86.59   10.10
  -4   6   1  111.29    8.30
   4   6  -1  101.19    9.70
   3  -6  -1   69.69    7.00
  -3  -6   1   75.99    7.60
  -3  -6   1   69.89    7.50
  -3  -6   1   66.99    7.40
   3  -6  -1   67.79    8.40
   3  -6  -1   75.99    5.40
   3  -6  -1   61.09    7.10
  -3  -6   1   75.49    8.80
   3  -6  -1   74.79    7.50
   3  -6  -1   66.79    7.50
   3  -6  -1   58.29    8.90
  -3  -6   1   65.09    8.30
  -3   6   1   83.79    8.80
   3   6  -1   79.59    8.20
  -3   6   1   66.09    6.70
   3   6  -1   67.79    6.60
   3   6  -1   65.49    8.30
  -3   6   1   79.79    7.80
   3   6  -1   54.69    7.10
  -3   6   1   72.19    5.80
  -3   6   1   77.79    7.10
   3   6  -1   64.29    8.40
  -3   6   1   73.69    7.70
  -2  -6   1   28.40    2.90
   2  -6  -1   38.00    5.60
  -2  -6   1   45.50    6.80
  -2  -6   1   35.60    5.40
   2  -6  -1   33.80    6.40
   2  -6  -1   36.10    5.50
   2  -6  -1   31.60    6.00
   2  -6  -1   38.00    5.10
   2  -6  -1   29.90    4.10
  -2  -6   1   28.60    3.20
  -2  -6   1   38.70    5.60
   2  -6  -1   29.40    5.80
  -2  -6   1   50.59    6.70
  -2  -6   1   33.30    5.80
  -2  -6   1   56.69    7.20
  -2   6   1   37.50    6.00
   2   6  -1   46.00    6.60
   2   6  -1   34.90    4.60
  -2   6   1   36.80    6.40
   2   6  -1   44.00    6.60
  -2   6   1   33.80    5.30
   2   6  -1   40.50    5.80
  -2   6   1   38.00    6.30
  -2   6   1   49.30    6.20
   2   6  -1   42.10    6.60
  -2   6   1   44.80    6.10
  -2   6   1   44.10    4.10
   1  -6  -1   25.10    5.00
  -1  -6   1   27.50    5.20
   1  -6  -1   26.90    5.10
  -1  -6   1   34.00    5.80
  -1  -6   1   28.40    5.80
   1  -6  -1   31.90    5.30
  -1  -6   1   17.70    5.20
  -1  -6   1   29.40    4.50
   1  -6  -1   33.20    5.30
  -1  -6   1   28.90    4.10
   1  -6  -1   25.90    3.50
  -1  -6   1   19.60    5.00
   1  -6  -1   29.20    5.40
   1  -6  -1   29.90    5.70
   1   6  -1   28.20    4.20
  -1   6   1   20.30    5.10
   1   6  -1   36.40    6.10
   1   6  -1   26.30    5.50
   1   6  -1   28.60    5.80
  -1   6   1   28.00    4.80
  -1   6   1   29.10    3.30
  -1   6   1   21.70    4.70
   1   6  -1   28.40    5.00
  -1   6   1   31.80    5.70
  -1   6   1   32.40    5.40
   1   6  -1   36.20    6.10
  -1   6   1   30.10    5.00
   0  -6  -1  205.78   12.20
   0  -6  -1  200.78   11.80
   0  -6   1  196.08   10.80
   0  -6  -1  197.28   11.90
   0  -6   1  212.48   10.40
   0  -6   1  212.78   12.10
   0  -6   1  222.88   13.30
   0  -6   1  189.98   12.10
   0  -6   1  205.28   12.00
   0  -6  -1  198.78    9.90
   0  -6  -1  184.98   11.70
   0  -6  -1  202.68   12.90
   0  -6   1  188.28   11.60
   0  -6  -1  181.08   10.90
   0   6  -1  217.58   12.60
   0   6  -1  186.88   11.60
   0   6   1  182.28   11.70
   0   6  -1  196.18   12.50
   0   6  -1  204.48   12.30
   0   6   1  181.38   10.70
   0   6   1  199.98    9.50
   0   6   1  204.48   12.00
   0   6   1  210.98   12.80
   0   6  -1  204.28    9.60
   0   6  -1  197.38   10.90
   0   6   1  208.58   12.60
   0   6   1  199.18   12.00
   0   6  -1  209.78   12.30
   1  -6   1   78.29    5.80
   1  -6   1   80.19    7.50
  -1  -6  -1   86.09    7.90
   1  -6   1   61.09    7.30
  -1  -6  -1   64.19    8.20
   1  -6   1   71.49    7.50
  -1  -6  -1   71.29    8.10
   1  -6   1   86.99    8.90
   1  -6   1   71.69    7.60
  -1  -6  -1   75.59    7.80
  -1  -6  -1   86.09    7.80
  -1  -6  -1   77.19    5.60
  -1  -6  -1   74.49    6.10
  -1  -6  -1   74.99    5.70
   1  -6   1   86.59    7.30
  -1   6  -1   77.39    8.00
  -1   6  -1   73.49    7.40
  -1   6  -1   72.69    7.60
   1   6   1   70.09    7.50
  -1   6  -1   85.19    7.80
   1   6   1   79.49    5.60
   1   6   1   79.89    8.20
  -1   6  -1   79.99    4.90
   1   6   1   64.59    7.40
  -1   6  -1   72.59    7.60
  -1   6  -1   81.69    7.60
   1   6   1   80.69    8.60
  -2  -6  -1  114.49    8.60
  -2  -6  -1  133.39   10.30
   2  -6   1  142.59    9.20
  -2  -6  -1  115.09    9.60
   2  -6   1  128.59    9.60
   2  -6   1  135.89    9.10
   2  -6   1  126.29    7.30
   2  -6   1  121.19   10.20
  -2  -6  -1  128.69    8.60
  -2  -6  -1  125.49    6.10
  -2  -6  -1  130.49    6.30
   2  -6   1  130.09    9.50
  -2  -6  -1  119.19    9.10
   2  -6   1  126.89    9.40
   2   6   1  121.89    9.50
   2   6   1  113.89    9.10
   2   6   1  131.69   10.50
   2   6   1  134.89    8.10
   2   6   1  127.09    9.80
  -2   6  -1  127.99    9.60
  -2   6  -1  129.29    9.40
  -2   6  -1  127.09    9.10
  -2   6  -1  143.09    8.90
  -2   6  -1  133.99    9.90
  -2   6  -1  133.09    9.20
  -2   6  -1  123.89    7.00
  -3  -6  -1   79.99    7.90
  -3  -6  -1   82.79    8.70
   3  -6   1   71.29    8.90
   3  -6   1   63.09    7.60
   3  -6   1   59.29    6.90
  -3  -6  -1   76.19    7.50
   3  -6   1   71.59    7.70
   3  -6   1   63.99    8.00
  -3  -6  -1   76.89    8.60
  -3  -6  -1   81.69    8.20
   3  -6   1   83.29    5.90
   3   6   1   64.59    9.00
  -3   6  -1   53.49    6.60
   3   6   1   64.19    7.80
   3   6   1   70.39    8.10
  -3   6  -1   77.99    5.80
   3   6   1   65.89    7.70
  -3   6  -1   81.49    8.90
  -3   6  -1   77.49    7.80
  -3   6  -1   55.09    7.20
   3   6   1   87.79    6.90
  -3   6  -1   72.29    7.50
  -3   6  -1   70.59    7.30
   4  -6   1   24.00    5.30
   4  -6   1   11.10    7.00
  -4  -6  -1   21.60    6.60
  -4  -6  -1   24.50    4.90
  -4  -6  -1   25.60    6.00
   4  -6   1   33.50    4.60
  -4  -6  -1   20.70    5.70
   4  -6   1   19.70    4.90
  -4  -6  -1   19.80    4.90
   4  -6   1   23.60    7.00
  -4   6  -1   21.20    4.60
   4   6   1   23.40    5.70
   4   6   1   19.00    5.70
  -4   6  -1   26.70    5.10
   4   6   1   25.20    6.60
   4   6   1   20.10    5.70
  -4   6  -1   18.50    5.10
  -4   6  -1   23.10    6.90
   4   6   1   25.70    6.60
  -4   6  -1   21.90    5.90
  -4   6  -1   29.90    5.10
  -5  -6  -1   66.79    9.20
  -5  -6  -1   56.39    8.80
  -5  -6  -1   59.69    7.90
   5  -6   1   55.29    7.90
   5  -6   1   59.09    6.10
   5  -6   1   67.69    9.30
   5  -6   1   56.39    7.30
   5   6   1   50.29    7.10
  -5   6  -1   63.29    8.20
  -5   6  -1   59.59    7.70
  -5   6  -1   62.79    8.40
  -5   6  -1   63.69   10.50
   5   6   1   52.79    8.40
   5   6   1   73.89    9.30
  -5   6  -1   66.39    7.80
  -6  -6  -1   69.59    8.30
  -6  -6  -1   67.79    8.60
   6  -6   1   61.49    7.50
   6  -6   1   85.49    9.10
  -6  -6  -1   87.39   11.40
  -6  -6  -1   78.19    9.90
   6  -6   1   82.39    7.80
  -6   6  -1   83.79   12.40
   6   6   1   92.69   10.00
  -6   6  -1   84.59    8.40
  -6   6  -1   84.19    8.70
  -6   6  -1   81.09    9.30
   6   6   1   83.39    9.90
   6   6   1   74.39   10.10
  -7  -6  -1   -2.00    8.40
  -7  -6  -1   -5.30    5.90
   7  -6   1   -3.50    5.20
   7  -6   1   -4.50    4.60
   7   6   1   -0.60    6.80
   7   6   1   -8.80    7.00
  -7   6  -1    2.40    5.30
  -7   6  -1   10.30    5.90
  -7   6  -1    1.00    8.90
  -7   6  -1    9.30    4.60
   7   6   1   -6.70    5.30
  -8  -6  -1    2.90    7.50
  -8  -6  -1    5.10   10.00
   8  -6   1    1.60    6.00
   8  -6   1    3.70    6.90
   8   6   1    9.10    7.00
   8   6   1   14.30   10.00
  -8   6  -1   -9.40   10.60
  -8   6  -1   -6.00    5.80
  -8   6  -1    7.90    6.90
  -9  -6  -1    3.60    7.60
   9  -6   1   20.80    8.60
   9  -6   1    6.80    6.40
   9   6   1    4.00    7.10
  -9   6  -1    9.50    8.50
  -9   6  -1    3.60    6.90
  -9   6  -1    5.50   14.60
   9   6   1   18.20   12.30
   8  -7  -1   20.70    7.90
  -8  -7   1    6.90    8.40
   8  -7  -1   17.30    6.90
  -8  -7   1    8.30   12.50
   8   7  -1   13.80    8.50
  -8   7   1    0.50   12.20
   8   7  -1  -17.00   12.00
  -8   7   1    0.70    6.80
  -8   7   1    7.30    8.80
  -7  -7   1    8.10    9.00
   7  -7  -1   -3.70    5.40
   7  -7  -1    7.20    5.90
  -7   7   1   -3.20    7.20
   7   7  -1   -4.30    9.70
  -7   7   1   -4.80   10.70
  -7   7   1    1.30    6.00
   7   7  -1   -0.70    6.90
  -6  -7   1   94.69   12.80
   6  -7  -1   79.99   10.00
   6  -7  -1   81.59    8.60
   6  -7  -1   82.79    7.60
  -6  -7   1   73.79   11.00
   6   7  -1  100.49   11.10
   6   7  -1   93.29   11.40
  -6   7   1   88.39    9.60
  -6   7   1  100.89   11.50
   6   7  -1   80.39   11.40
  -6   7   1  118.49   14.60
  -6   7   1   88.99   11.80
  -6   7   1   75.99    9.40
  -5  -7   1    6.20    7.30
   5  -7  -1    7.70    4.00
   5  -7  -1   12.00    5.20
  -5  -7   1    7.40    5.30
   5  -7  -1   13.80    5.80
  -5  -7   1   12.80    7.00
  -5   7   1    8.90    5.50
  -5   7   1   13.80    5.50
  -5   7   1    8.10    8.30
   5   7  -1   20.60    7.50
  -5   7   1    7.90    4.90
   5   7  -1   15.50    6.90
  -5   7   1   11.20    5.30
   5   7  -1    0.60    6.40
  -5   7   1   11.20    6.60
   4  -7  -1    2.50    4.80
   4  -7  -1   18.00    5.50
  -4  -7   1    5.60    6.30
  -4  -7   1    8.70    6.20
   4  -7  -1    7.80    3.80
  -4  -7   1   11.80    5.00
  -4   7   1    7.80    6.80
  -4   7   1    3.70    4.40
   4   7  -1   15.10    7.40
  -4   7   1    3.10    4.60
  -4   7   1    7.10    6.50
  -4   7   1   -1.70    4.40
  -4   7   1   14.70    5.70
   4   7  -1    3.10    5.80
   4   7  -1   10.80    5.80
   3  -7  -1  182.98   15.80
  -3  -7   1  231.58   13.30
  -3  -7   1  190.58   12.70
  -3  -7   1  185.18   13.10
   3  -7  -1  205.78   12.90
   3  -7  -1  201.08   12.80
  -3  -7   1  214.98   14.70
  -3  -7   1  191.48   14.10
   3  -7  -1  213.68   13.00
   3  -7  -1  208.58   10.60
  -3   7   1  223.08   13.50
  -3   7   1  213.68   13.80
   3   7  -1  215.98   14.10
   3   7  -1  182.18   11.70
  -3   7   1  216.68   14.10
  -3   7   1  205.68   13.20
   3   7  -1  213.28   14.90
   3   7  -1  198.88   13.20
   3   7  -1  186.08   13.60
  -3   7   1  213.98   10.60
  -2  -7   1  296.47   16.80
   2  -7  -1  284.17   17.30
   2  -7  -1  326.87   15.00
  -2  -7   1  359.76   17.00
  -2  -7   1  340.57   13.80
   2  -7  -1  339.97   17.50
  -2  -7   1  356.56   18.30
   2  -7  -1  333.57   17.10
   2  -7  -1  338.07   17.70
  -2  -7   1  336.87   14.00
   2  -7  -1  296.07   18.00
   2  -7  -1  363.76   17.90
  -2  -7   1  341.07   18.20
  -2  -7   1  345.97   19.00
   2   7  -1  353.16   18.70
  -2   7   1  372.36   17.70
   2   7  -1  333.67   15.80
  -2   7   1  334.77   17.60
  -2   7   1  334.97   17.90
  -2   7   1  363.46   18.00
  -2   7   1  336.17   14.70
   2   7  -1  299.07   17.70
   2   7  -1  320.07   18.20
  -2   7   1  356.36   18.20
   2   7  -1  346.67   17.80
  -2   7   1  329.97   17.20
   1  -7  -1  147.39   10.80
   1  -7  -1  132.09   11.70
  -1  -7   1  118.89   10.60
   1  -7  -1  146.99   10.80
   1  -7  -1  109.29   11.00
  -1  -7   1  141.29   11.80
  -1  -7   1  110.29   10.50
   1  -7  -1  142.69    8.30
  -1  -7   1  129.89    8.30
   1  -7  -1  139.89   10.40
  -1  -7   1  132.69    9.00
  -1  -7   1  133.39   10.60
   1  -7  -1  134.79   10.70
  -1  -7   1  127.69   10.40
   1   7  -1  139.29   11.10
   1   7  -1  130.79    8.10
  -1   7   1  129.39   10.40
   1   7  -1  145.49   10.80
  -1   7   1  129.59   10.40
  -1   7   1  137.79   11.40
  -1   7   1  137.99    7.30
   1   7  -1  134.19    8.50
   1   7  -1  144.59   11.70
   1   7  -1  139.09   11.50
  -1   7   1  134.69   11.20
   1   7  -1  130.09   10.80
  -1   7   1  128.99    9.60
  -1   7   1  160.88   11.30
   0  -7   1  414.16   17.80
   0  -7  -1  397.06   19.90
   0  -7  -1  415.26   20.00
   0  -7   1  394.46   19.70
   0  -7  -1  382.76   20.00
   0  -7  -1  401.46   19.90
   0  -7   1  392.96   20.00
   0  -7   1  380.06   20.50
   0  -7   1  414.56   19.80
   0  -7  -1  392.56   17.50
   0  -7   1  392.06   18.40
   0  -7   1  397.96   19.80
   0  -7  -1  373.26   18.40
   0  -7  -1  402.46   20.80
   0   7  -1  371.96   20.20
   0   7  -1  383.66   16.90
   0   7   1  392.96   19.90
   0   7   1  380.16   20.20
   0   7  -1  391.96   19.80
   0   7  -1  426.06   19.70
   0   7   1  390.86   19.40
   0   7  -1  387.16   20.40
   0   7   1  396.46   16.80
   0   7  -1  389.36   18.30
   0   7   1  424.96   20.70
   0   7   1  388.36   18.20
   0   7  -1  382.66   19.90
   0   7   1  399.06   19.70
  -1  -7  -1  815.02   33.20
  -1  -7  -1  782.92   32.10
  -1  -7  -1  824.82   35.00
   1  -7   1  804.92   34.90
   1  -7   1  836.92   34.30
   1  -7   1  771.72   35.40
   1  -7   1  824.72   35.40
  -1  -7  -1  817.52   35.00
   1  -7   1  845.92   32.80
  -1  -7  -1  847.22   32.70
   1  -7   1  805.52   34.30
  -1  -7  -1  792.82   34.60
   1  -7   1  853.81   35.10
  -1  -7  -1  814.52   35.30
  -1  -7  -1  840.92   35.80
  -1   7  -1  826.02   31.80
   1   7   1  779.62   35.50
   1   7   1  846.32   35.20
  -1   7  -1  809.32   34.30
   1   7   1  814.92   35.10
   1   7   1  782.42   32.20
  -1   7  -1  803.42   35.20
  -1   7  -1  841.62   35.10
  -1   7  -1  848.22   35.50
   1   7   1  823.72   35.40
  -1   7  -1  870.91   34.60
  -2  -7  -1  137.39    9.70
  -2  -7  -1  145.99   11.30
   2  -7   1  146.19   10.50
   2  -7   1  147.29   10.80
   2  -7   1  122.79   11.40
   2  -7   1  134.69   11.80
  -2  -7  -1  157.18   11.40
  -2  -7  -1  146.49   11.60
  -2  -7  -1  116.09    6.90
   2  -7   1  152.98   11.30
   2  -7   1  151.78    8.70
  -2  -7  -1  118.39   10.40
   2  -7   1  141.29   10.90
  -2  -7  -1  124.69    7.10
   2   7   1  130.09   11.70
  -2   7  -1  117.39   10.10
   2   7   1  151.08   11.90
  -2   7  -1  144.89   11.10
  -2   7  -1  148.99   10.40
   2   7   1  148.89   11.30
  -2   7  -1  141.19   11.10
   2   7   1  134.89   10.80
  -2   7  -1  141.29   10.80
   2   7   1  145.49    9.20
  -2   7  -1  141.89   11.00
  -2   7  -1  143.39    8.20
  -3  -7  -1   19.90    6.80
   3  -7   1   14.20    5.50
   3  -7   1    8.50    7.10
   3  -7   1   14.20    5.20
   3  -7   1   16.90    3.80
  -3  -7  -1   18.30    6.60
  -3  -7  -1   13.10    5.30
   3  -7   1   17.50    7.30
  -3  -7  -1   19.40    6.80
  -3  -7  -1   18.90    5.90
   3  -7   1    4.50    4.50
   3   7   1   10.80    6.10
   3   7   1   30.10    7.70
  -3   7  -1   27.00    6.50
  -3   7  -1   11.70    5.30
   3   7   1   30.20    6.20
  -3   7  -1   15.10    6.10
  -3   7  -1   23.40    5.80
   3   7   1   14.40    5.10
  -3   7  -1   22.60    4.30
  -3   7  -1   15.40    5.10
   3   7   1   18.30    6.30
  -4  -7  -1   36.10    6.50
   4  -7   1   36.30    5.30
  -4  -7  -1   40.00    8.10
   4  -7   1   39.50    7.00
  -4  -7  -1   42.90    7.80
   4  -7   1   21.50    5.40
  -4  -7  -1   33.60    7.10
  -4   7  -1   31.50    5.70
   4   7   1   34.20    7.80
  -4   7  -1   41.80    6.50
  -4   7  -1   43.10    8.90
  -4   7  -1   58.99    8.40
   4   7   1   35.00    6.80
  -4   7  -1   34.80    6.90
   4   7   1   35.30    8.00
   5  -7   1  181.38   12.10
  -5  -7  -1  137.89   13.70
   5  -7   1  168.48   12.50
   5  -7   1  154.58    9.40
  -5  -7  -1  168.38   13.50
  -5  -7  -1  155.38   12.10
   5   7   1  156.98   13.00
   5   7   1  143.19   14.00
  -5   7  -1  171.28   15.60
  -5   7  -1  146.29   11.70
   5   7   1  173.98   13.50
  -5   7  -1  154.08   12.40
  -5   7  -1  186.68   13.20
  -5   7  -1  136.49   10.80
   6  -7   1  103.89    8.70
   6  -7   1   75.39    9.60
   6  -7   1  108.19   11.00
  -6  -7  -1   99.09   12.90
  -6  -7  -1   94.39   13.00
   6   7   1   88.99   10.80
  -6   7  -1   90.29   10.20
   6   7   1  101.89   11.40
  -6   7  -1   82.39   10.50
   6   7   1  103.09   12.90
  -6   7  -1   99.09   13.90
   7  -7   1   15.20    7.00
  -7  -7  -1   28.70   11.60
  -7  -7  -1   17.00    9.10
   7  -7   1   30.30    7.00
   7   7   1   15.20   10.80
  -7   7  -1   32.50    7.80
  -7   7  -1   39.30   12.30
  -7   7  -1   25.90    8.00
   7   7   1   13.30    7.80
  -8  -7  -1   17.10    8.90
   8  -7   1    2.10    7.20
  -8  -7  -1   23.10   11.70
   8  -7   1    1.80    7.60
   8   7   1  -18.60   11.10
  -8   7  -1   -7.00    7.20
  -8   7  -1   11.50    8.20
  -8   7  -1   -3.10   13.60
   8   7   1   13.40    8.00
   8  -8  -1   12.80    7.80
  -8  -8   1   -4.00   12.60
   8  -8  -1    5.40   12.40
  -8  -8   1   14.40   11.40
  -8   8   1  -14.50    9.20
  -8   8   1   10.30    8.20
   8   8  -1    4.20   13.70
   8   8  -1   -5.00    9.20
  -8   8   1   16.90   14.50
  -7  -8   1   -5.80    9.60
   7  -8  -1    9.60    7.30
  -7  -8   1   21.50   11.80
   7  -8  -1    4.20    6.60
  -7   8   1   -3.80   11.70
  -7   8   1    6.60    7.30
   7   8  -1   -0.80   12.10
  -7   8   1   10.30    9.00
   7   8  -1   -1.90    8.70
  -6  -8   1   12.40   11.20
  -6  -8   1   16.40    9.20
   6  -8  -1   30.90    6.30
   6  -8  -1   42.80    8.20
  -6   8   1   36.10   12.10
   6   8  -1   27.50    9.10
   6   8  -1   35.00   11.60
  -6   8   1   32.90    8.50
  -6   8   1   39.00    8.50
   5  -8  -1   85.99    8.10
   5  -8  -1   89.89   11.50
  -5  -8   1   95.49   12.70
  -5  -8   1  105.89   13.80
   5   8  -1   93.79   12.70
  -5   8   1   93.59   11.90
   5   8  -1   98.49   13.00
  -5   8   1   93.89   10.50
  -5   8   1   75.19    9.10
  -5   8   1   84.89   14.00
  -5   8   1  100.89   12.60
  -4  -8   1   23.60    8.00
  -4  -8   1   24.90    9.00
  -4  -8   1   22.70    6.90
   4  -8  -1   21.00    6.10
   4  -8  -1   21.40    6.80
   4  -8  -1   22.10    4.90
  -4   8   1   14.60    8.10
  -4   8   1    4.30    6.70
  -4   8   1   17.70    6.90
  -4   8   1   11.40    5.90
   4   8  -1    7.70    6.90
   4   8  -1    6.70    7.30
  -4   8   1   19.50    7.30
   4   8  -1   17.60    8.40
  -4   8   1   13.90    5.70
   3  -8  -1   95.79   10.40
   3  -8  -1   96.19    7.70
   3  -8  -1   92.99   10.50
  -3  -8   1   98.69   10.50
   3  -8  -1   89.49   11.10
  -3  -8   1  109.39   12.40
  -3  -8   1   93.39   11.80
   3   8  -1  121.59   12.30
  -3   8   1   92.69   10.90
  -3   8   1  100.89   10.80
   3   8  -1   95.99   11.80
  -3   8   1   81.09   10.60
   3   8  -1  101.29   11.00
  -3   8   1  105.09    7.90
  -3   8   1  111.69   11.60
  -2  -8   1  150.88    9.10
  -2  -8   1  161.88    8.50
  -2  -8   1  173.88   13.60
  -2  -8   1  158.68   14.50
   2  -8  -1  154.18    9.60
  -2  -8   1  159.28   14.00
  -2  -8   1  154.38   13.20
   2  -8  -1  139.39   13.00
   2  -8  -1  158.88   12.50
   2  -8  -1  191.78   13.40
   2  -8  -1  172.68   13.00
  -2  -8   1  168.98   11.80
   2   8  -1  179.88   14.30
  -2   8   1  164.88   12.20
  -2   8   1  166.38   13.10
  -2   8   1  164.18   13.00
   2   8  -1  157.18   12.90
  -2   8   1  173.58    9.50
  -2   8   1  153.78   12.90
   2   8  -1  200.68   14.30
   2   8  -1  162.88   13.60
  -2   8   1  172.78   12.50
   1  -8  -1   80.59   10.30
  -1  -8   1   89.99   12.00
  -1  -8   1   79.79   10.40
   1  -8  -1   86.49    6.90
  -1  -8   1   87.29    8.90
   1  -8  -1   95.09   10.40
   1  -8  -1   67.09    8.90
  -1  -8   1   85.49   10.70
  -1  -8   1   65.89    7.40
   1  -8  -1  109.79   12.40
   1  -8  -1   85.59   10.50
  -1  -8   1   66.59    8.90
   1   8  -1   80.79   10.40
  -1   8   1   77.19    9.20
   1   8  -1   96.89   12.20
   1   8  -1   66.29    7.30
  -1   8   1   81.49    6.30
   1   8  -1   73.39    9.70
  -1   8   1   85.79    9.60
   1   8  -1   84.39    7.80
  -1   8   1   72.89   10.00
  -1   8   1   80.99   10.90
   1   8  -1   87.09   10.80
  -1   8   1   91.49   11.10
  -1   8   1   77.79    9.40
   0  -8  -1   -3.10    5.70
   0  -8  -1    9.20    7.00
   0  -8   1    4.80    6.60
   0  -8  -1   14.30    4.60
   0  -8   1   12.80    6.20
   0  -8  -1   27.60    6.90
   0  -8   1    1.10    5.40
   0  -8  -1    7.00    5.70
   0  -8   1    8.50    4.20
   0  -8  -1    5.50    4.60
   0  -8  -1   12.00    6.30
   0  -8   1   16.20    6.20
   0  -8   1   14.80    6.20
   0   8   1   -0.80    6.40
   0   8  -1   17.80    6.40
   0   8  -1   18.10    4.40
   0   8  -1   12.20    5.20
   0   8   1    5.90    5.70
   0   8  -1   23.30    7.40
   0   8   1    8.90    3.70
   0   8  -1   13.60    6.70
   0   8   1   11.70    6.40
   0   8  -1   13.40    7.00
   0   8  -1    8.80    5.80
   0   8   1   -2.90    6.10
   1  -8   1   30.80    7.10
   1  -8   1   16.40    6.50
   1  -8   1   24.20    6.50
  -1  -8  -1   28.10    7.50
  -1  -8  -1   21.60    5.50
  -1  -8  -1   21.40    7.10
   1  -8   1   30.00    6.90
  -1  -8  -1   36.10    6.50
  -1  -8  -1   44.10    7.30
   1  -8   1   44.00    5.70
   1  -8   1   24.10    8.40
  -1  -8  -1   21.10    5.00
  -1   8  -1   32.90    6.80
  -1   8  -1   22.40    8.00
  -1   8  -1   39.90    8.30
  -1   8  -1   40.10    8.50
  -1   8  -1   22.00    6.60
  -1   8  -1   32.80    4.50
   1   8   1   21.70    7.30
   1   8   1   24.30    7.30
   1   8   1   28.10    6.80
   1   8   1   28.40    7.60
  -1   8  -1   22.90    6.60
   1   8   1   33.60    5.20
  -2  -8  -1    9.60    5.30
  -2  -8  -1    9.80    6.50
   2  -8   1   -1.10    5.40
  -2  -8  -1   -0.40    3.30
   2  -8   1  -12.90    5.50
  -2  -8  -1    4.90    6.50
   2  -8   1   -2.00    5.50
   2  -8   1    2.10    4.20
   2  -8   1    0.30    5.30
   2  -8   1   11.10    7.70
  -2  -8  -1    1.00    3.40
  -2  -8  -1   -0.80    6.50
  -2   8  -1   11.30    6.20
  -2   8  -1    3.50    3.90
  -2   8  -1   -1.50    5.60
   2   8   1   -0.20    6.10
  -2   8  -1    7.50    5.20
  -2   8  -1    7.80    6.40
  -2   8  -1    3.30    5.70
   2   8   1   -5.40    6.70
   2   8   1    1.60    5.00
  -2   8  -1    8.80    6.70
   2   8   1   12.50    6.30
   2   8   1   -5.80    7.00
  -3  -8  -1  115.49   13.30
  -3  -8  -1  119.49   13.40
   3  -8   1  109.59   11.30
  -3  -8  -1  136.49   11.30
   3  -8   1  131.19   12.50
   3  -8   1  135.19    9.30
  -3   8  -1  136.29   10.80
   3   8   1  153.98   12.90
   3   8   1  120.69   12.20
  -3   8  -1  129.29    9.50
  -3   8  -1  135.89   12.20
  -3   8  -1  138.59   12.20
  -3   8  -1  140.09   13.00
  -3   8  -1  118.89   12.20
   3   8   1  124.39   12.50
   4  -8   1   13.60    6.40
  -4  -8  -1   29.40    8.50
   4  -8   1    3.30    4.80
   4  -8   1   27.70    7.30
  -4  -8  -1   13.00    7.70
  -4  -8  -1   29.70    7.60
  -4   8  -1   18.00    6.20
   4   8   1   18.60    7.40
   4   8   1    1.90    7.10
  -4   8  -1    5.80    6.40
   4   8   1   13.50    8.80
  -4   8  -1    6.60    5.90
  -4   8  -1    7.90    6.20
  -4   8  -1   23.80    7.70
  -4   8  -1    9.90    8.20
  -5  -8  -1  -13.30    7.40
   5  -8   1   -2.00    5.10
  -5  -8  -1  -11.40    8.10
   5  -8   1  -12.20    6.50
  -5   8  -1   -0.30    7.70
   5   8   1    3.90    7.50
   5   8   1    0.50    7.80
  -5   8  -1    5.90    9.20
  -5   8  -1    4.30    6.70
   6  -8   1    2.20    5.70
   6  -8   1    9.90    7.10
  -6  -8  -1   14.70    9.70
  -6  -8  -1    5.80    8.90
   6   8   1    1.20    9.80
   6   8   1   -5.00    7.70
  -6   8  -1   -3.00    6.80
  -6   8  -1    8.40    8.30
  -6   8  -1   22.10   11.00
   7  -8   1   30.20    7.90
   7  -8   1   25.30    8.50
  -7  -8  -1   34.70   12.30
  -7  -8  -1   30.20   10.20
  -7   8  -1   24.80   12.40
  -7   8  -1    9.40    8.60
  -7   8  -1   27.60    9.30
   7   8   1   26.40   12.70
   7   8   1   12.90    9.80
   8  -8   1   19.40    8.50
   8  -8   1   37.60    9.20
  -8  -8  -1   32.90   11.30
  -8  -8  -1   41.30   14.40
  -8   8  -1   31.20    9.10
   8   8   1   33.50   10.60
   8   8   1   20.40   14.60
  -8   8  -1   13.00   14.40
  -8   8  -1   42.10   10.40
   7  -9  -1    8.20    9.00
   7  -9  -1    2.20   12.50
  -7  -9   1    9.80   12.00
  -7  -9   1   23.50   12.80
   7  -9  -1   10.00    7.50
   7   9  -1  -11.70   13.80
  -7   9   1   12.30    9.50
  -7   9   1  -19.70   13.40
  -7   9   1    1.10   10.20
   7   9  -1    0.70   10.50
   6  -9  -1   -1.90    8.00
   6  -9  -1    7.40    7.00
  -6  -9   1  -11.00   10.30
  -6  -9   1   15.30   11.40
  -6   9   1    5.60    8.90
  -6   9   1    5.70   12.60
   6   9  -1    5.10   11.20
  -6   9   1    7.00    8.70
   6   9  -1   22.10   10.20
  -5  -9   1    9.20   10.80
   5  -9  -1    0.50    5.80
   5  -9  -1   -0.70    7.50
  -5  -9   1   -3.10   10.10
   5   9  -1   10.50   10.10
   5   9  -1   16.30   10.10
  -5   9   1   -0.90    8.20
  -5   9   1   16.90   11.30
  -5   9   1   10.80    8.80
   4  -9  -1   73.69   10.50
   4  -9  -1   56.39    8.00
  -4  -9   1   72.99   12.90
  -4  -9   1   66.39   12.10
  -4   9   1   55.69    7.90
   4   9  -1   69.09   13.00
  -4   9   1   80.99   12.20
  -4   9   1   76.99   10.80
   4   9  -1   49.70   10.20
  -4   9   1   71.39   12.00
   3  -9  -1  143.99   10.00
  -3  -9   1  145.79   16.50
   3  -9  -1  139.69   13.00
   3  -9  -1  173.68   14.70
  -3  -9   1  127.69   14.60
   3  -9  -1  125.19   13.20
  -3  -9   1  138.89   13.10
  -3   9   1  149.88   11.70
  -3   9   1  137.39   10.20
  -3   9   1  154.08   14.10
  -3   9   1  132.99   13.30
  -3   9   1  153.48   14.60
   3   9  -1  145.39   14.70
   3   9  -1  133.79   14.40
   3   9  -1  137.99   14.60
  -3   9   1  132.99   13.90
  -2  -9   1   72.89   11.60
  -2  -9   1   55.49    6.10
   2  -9  -1   53.69    9.70
   2  -9  -1   64.79   10.50
  -2  -9   1   47.30    5.90
  -2  -9   1   73.39   11.70
  -2  -9   1   70.09   10.60
  -2  -9   1   58.59   10.10
   2  -9  -1   69.69    8.20
   2  -9  -1   64.69    9.60
  -2   9   1   64.39    9.90
   2   9  -1   72.19   11.40
  -2   9   1   63.89    9.80
  -2   9   1   78.79   11.30
   2   9  -1   60.99   10.80
  -2   9   1   52.69    7.30
  -2   9   1   63.49   10.50
   2   9  -1   72.59   10.30
  -1  -9   1   14.70    5.90
   1  -9  -1   13.10    8.80
   1  -9  -1   19.50    5.50
  -1  -9   1   27.00    8.60
  -1  -9   1   13.50    5.20
  -1  -9   1   18.80    6.50
  -1  -9   1   24.60    8.90
   1  -9  -1    8.40    8.60
  -1  -9   1   15.30    7.60
   1  -9  -1   23.80    6.80
   1  -9  -1   27.00    8.60
   1  -9  -1    8.60    7.10
  -1  -9   1   15.20    8.00
  -1   9   1   29.00    9.30
  -1   9   1   21.20    4.70
   1   9  -1   30.60    9.70
   1   9  -1   20.80    7.30
   1   9  -1   27.40    9.10
  -1   9   1   10.80    9.00
   1   9  -1    2.00    8.50
  -1   9   1   13.70    9.10
   0  -9  -1   15.80    7.90
   0  -9   1   15.20    6.30
   0  -9  -1   26.40    6.60
   0  -9  -1   11.90    8.00
   0  -9   1   10.10    7.40
   0  -9  -1   16.30    8.20
   0  -9  -1   16.00    5.90
   0  -9  -1    4.30    7.00
   0  -9   1   19.00    6.30
   0  -9   1    6.00    7.80
   0  -9   1    8.70    8.00
   0  -9  -1   15.10    5.60
   0  -9   1   32.90    8.00
   0   9  -1    9.80    8.30
   0   9   1   10.60    7.90
   0   9   1    7.80    7.60
   0   9  -1   16.30    8.20
   0   9  -1    3.70    4.30
   0   9  -1   21.80    6.30
   0   9  -1   19.70    8.40
   0   9  -1   17.60    8.40
   0   9   1   17.80    5.00
   0   9   1   12.20    9.00
   0   9   1   14.70    7.90
   0   9  -1    6.10    6.90
  -1  -9  -1   15.60    7.70
  -1  -9  -1    2.80    5.70
   1  -9   1   -7.70    7.80
  -1  -9  -1   30.80    9.30
  -1  -9  -1   16.60    7.90
  -1  -9  -1    8.20    4.80
   1  -9   1   16.90    7.20
   1  -9   1   10.50    8.00
   1  -9   1   19.80    8.30
   1  -9   1    7.80    5.40
  -1  -9  -1   13.30    6.50
  -1   9  -1   21.70    8.40
   1   9   1   13.20    9.10
  -1   9  -1    8.60    8.60
  -1   9  -1    9.90    8.50
  -1   9  -1    9.60    6.50
   1   9   1   18.50    8.10
  -1   9  -1    9.40    4.90
   1   9   1   24.40    7.40
   1   9   1    7.70    5.50
   1   9   1   15.00    7.70
  -1   9  -1   10.70    7.70
  -1   9  -1    6.80    7.20
  -2  -9  -1  320.07   15.00
   2  -9   1  284.47   20.50
   2  -9   1  351.56   16.90
  -2  -9  -1  318.77   21.30
  -2  -9  -1  342.47   20.80
  -2  -9  -1  335.67   19.00
  -2  -9  -1  322.97   21.00
  -2  -9  -1  320.47   15.00
   2  -9   1  372.36   20.60
  -2   9  -1  352.66   20.60
  -2   9  -1  357.06   20.80
   2   9   1  339.07   20.70
   2   9   1  341.27   20.20
  -2   9  -1  326.87   16.30
  -2   9  -1  353.56   20.80
  -2   9  -1  296.47   19.50
   2   9   1  334.97   20.80
  -2   9  -1  336.07   20.30
   3  -9   1   -5.20    4.40
   3  -9   1    4.80    7.00
  -3  -9  -1  -15.00    7.50
  -3  -9  -1   -3.70    6.70
   3  -9   1   -1.70    7.00
  -3  -9  -1   -0.10    8.00
   3   9   1   -3.20    7.50
  -3   9  -1   -4.70    6.40
  -3   9  -1    6.00    7.90
  -3   9  -1    0.60    7.30
   3   9   1   -4.30    7.70
  -3   9  -1   -3.30    6.90
   3   9   1    4.10    8.10
  -3   9  -1   -4.50    6.90
  -3   9  -1   -1.90    5.50
  -4  -9  -1    9.30    9.30
   4  -9   1    8.70    5.60
  -4  -9  -1   -0.90    9.10
   4  -9   1   11.60    8.20
  -4   9  -1   20.90    9.80
   4   9   1  -10.50    8.50
   4   9   1   -0.20    8.40
  -4   9  -1    0.60    7.80
  -4   9  -1    5.70    8.90
   5  -9   1   62.89   11.00
   5  -9   1   78.29    9.70
  -5  -9  -1   61.69   12.00
  -5  -9  -1   53.89   12.70
  -5   9  -1   78.59   11.90
   5   9   1   78.59   13.00
  -5   9  -1   70.79   12.30
   5   9   1   58.49   12.50
  -5   9  -1   75.19   14.20
  -6  -9  -1   -2.00   11.10
  -6  -9  -1  -13.20   10.20
   6  -9   1   -5.70    6.90
   6  -9   1   -1.70    8.20
   6   9   1    6.00   12.50
   6   9   1    8.40    9.80
  -6   9  -1    3.70    8.40
  -6   9  -1   -9.10   11.70
  -6   9  -1   13.20    8.80
  -7  -9  -1   -7.40   11.60
   7  -9   1   19.70    9.50
   7  -9   1   15.40    8.60
  -7  -9  -1    0.00   11.20
   7   9   1   23.30   14.60
   7   9   1  -14.20   10.00
  -7   9  -1  -10.00   10.00
  -7   9  -1   -4.30   14.10
  -7   9  -1   -7.30    9.30
  -6 -10   1    4.20   13.40
   6 -10  -1   30.60   13.00
   6 -10  -1    8.80    8.90
   6 -10  -1   -6.30    8.70
  -6 -10   1   -3.50   12.30
   6  10  -1  -14.10   13.40
  -6  10   1  -11.20    9.30
  -6  10   1    3.10   14.50
  -6  10   1    9.80   11.80
   6  10  -1    8.70   12.10
   5 -10  -1    5.90   11.10
  -5 -10   1   26.90   13.50
   5 -10  -1   15.40    9.80
  -5 -10   1   26.20   12.00
   5 -10  -1    5.30    7.40
   5  10  -1    8.50   13.10
  -5  10   1    3.70   12.50
  -5  10   1  -12.40    8.90
   5  10  -1    7.70   11.20
  -5  10   1   13.90   10.10
   4 -10  -1   43.20   11.10
   4 -10  -1   63.39   11.70
  -4 -10   1   32.80   11.50
  -4 -10   1   63.69   14.00
   4 -10  -1   77.29   10.40
   4  10  -1   46.20   11.70
  -4  10   1   54.29   11.60
  -4  10   1   57.19   12.10
  -4  10   1   63.59   13.50
   4  10  -1   63.99   14.30
  -3 -10   1   13.30    8.90
   3 -10  -1    5.40    6.10
  -3 -10   1    7.80   10.80
   3 -10  -1   10.80    9.00
   3 -10  -1   14.40   10.00
  -3  10   1   16.40   11.00
   3  10  -1   23.50   11.00
   3  10  -1   11.60   10.60
  -3  10   1   10.90    8.80
  -3  10   1    5.00    9.10
   2 -10  -1   44.00   10.00
   2 -10  -1   48.60    9.40
  -2 -10   1   32.20    5.90
  -2 -10   1   53.89   17.90
  -2 -10   1   61.69   11.10
  -2 -10   1   24.10   10.70
   2 -10  -1   34.70   10.10
   2 -10  -1   51.49    8.00
   2  10  -1   47.20   11.90
  -2  10   1   59.89   12.40
   2  10  -1   31.40   10.60
  -2  10   1   29.20   11.50
   1 -10  -1   23.70    8.00
   1 -10  -1   35.30   11.60
  -1 -10   1   22.40    6.80
   1 -10  -1   16.30    8.90
  -1 -10   1   43.70   10.30
  -1 -10   1   36.80   10.20
  -1 -10   1    5.60   10.80
   1 -10  -1   25.20   10.60
  -1 -10   1   24.40   10.80
  -1 -10   1   30.70    9.20
  -1 -10   1   17.40    6.30
   1 -10  -1   41.70    7.50
   1  10  -1    2.90   12.20
   1  10  -1   36.40   10.90
   1  10  -1   14.60    9.90
  -1  10   1   40.30   10.40
  -1  10   1   13.30   10.50
  -1  10   1   59.29   16.20
   1  10  -1   25.70   10.00
   0 -10   1   33.70    9.80
   0 -10   1   48.20    9.10
   0 -10  -1   38.40   11.00
   0 -10   1   41.20    7.60
   0 -10   1   36.40   11.00
   0 -10  -1   14.70    8.50
   0 -10  -1   43.10    8.40
   0 -10   1   32.90    8.40
   0 -10  -1   37.90    9.80
   0 -10  -1   42.50    7.70
   0 -10   1   55.69   10.60
   0  10  -1   60.49   11.40
   0  10   1   55.79   12.00
   0  10  -1   37.80   11.30
   0  10   1   46.50   12.50
   0  10   1   35.30   10.50
   0  10  -1   40.80   11.10
  -1 -10  -1   -2.70   10.50
   1 -10   1   14.30    9.00
   1 -10   1   14.40    9.20
   1 -10   1   -4.90    9.90
  -1 -10  -1    7.70    9.50
   1 -10   1    6.00    6.50
  -1 -10  -1   -0.40    7.40
  -1 -10  -1  -10.40    5.40
  -1 -10  -1    2.10    6.00
  -1 -10  -1   -5.10    9.10
   1  10   1   -8.80   11.40
  -1  10  -1   -6.90    7.50
   1  10   1    1.30    9.10
  -1  10  -1  -10.10    9.60
  -1  10  -1    5.90    7.90
  -1  10  -1    3.60    9.30
  -1  10  -1   12.40   10.60
   1  10   1    4.20    9.30
   1  10   1   -3.30    8.40
   2 -10   1   -3.50    8.30
  -2 -10  -1   27.40   10.90
   2 -10   1   29.70   10.50
   2 -10   1    1.80    6.20
  -2 -10  -1   17.50   10.00
  -2 -10  -1   -0.50    4.60
  -2 -10  -1    0.70    7.60
  -2  10  -1   10.40    9.30
   2  10   1    3.90    8.90
  -2  10  -1   10.80   10.80
  -2  10  -1    2.40    9.40
   2  10   1  -12.20   12.10
  -2  10  -1   -7.70    8.30
  -3 -10  -1   22.70    9.30
  -3 -10  -1   12.00   11.00
   3 -10   1    6.00    8.90
   3 -10   1    7.40    6.60
  -3  10  -1    5.90    9.30
   3  10   1    6.90    9.90
   3  10   1    1.30   10.00
  -3  10  -1    7.70    9.50
  -3  10  -1    6.50    9.00
   4 -10   1   34.00    8.20
  -4 -10  -1   25.00   12.30
  -4 -10  -1   38.40   11.10
   4 -10   1   28.80   10.50
  -4  10  -1   20.90   10.10
  -4  10  -1   49.20   11.30
   4  10   1   30.00   13.10
  -4  10  -1   23.30   11.30
   4  10   1   40.50   11.30
   5 -10   1   25.80   10.30
  -5 -10  -1   16.80   12.30
  -5 -10  -1    4.80   10.60
   5 -10   1    3.50    8.00
   5  10   1    4.90   11.50
  -5  10  -1    2.20    9.90
   5  10   1   12.70   13.90
  -5  10  -1   16.00   14.40
  -5  10  -1   -7.50   11.10
  -6 -10  -1   -6.20   13.00
   6 -10   1    9.80    8.60
   6 -10   1   11.40   10.10
  -6 -10  -1  -11.50   12.40
   6  10   1   23.90   15.30
  -6  10  -1   -7.50   10.50
  -6  10  -1  -12.30   13.80
   6  10   1   -7.00   11.50
  -6  10  -1    3.10   11.60
  -5 -11   1    6.00   15.10
  -5 -11   1    9.80   15.60
  -5  11   1   -0.60   11.30
   5  11  -1   23.10   13.90
  -4 -11   1  -12.10   14.30
  -4 -11   1  -22.50   12.40
   4 -11  -1    0.90   11.20
   4 -11  -1    6.10    7.60
  -4  11   1  -10.30   10.70
   4  11  -1   17.10   12.80
   4  11  -1   -7.50   12.90
   3 -11  -1   17.90    9.90
  -3 -11   1  -13.60   12.90
   3 -11  -1    2.70    7.60
  -3 -11   1    0.00   10.40
   3  11  -1   30.60   12.50
   3  11  -1    8.80   14.10
  -3  11   1   -2.80   11.00
   2 -11  -1   12.20    8.60
   2 -11  -1    8.10    7.90
  -2 -11   1  -10.20   12.00
  -2 -11   1   13.10   10.30
  -2  11   1   -3.60   10.90
   2  11  -1    9.80   11.70
   2  11  -1   -1.30   11.50
   1 -11  -1    0.40    8.20
  -1 -11   1  -19.90   11.00
   1 -11  -1    6.40    8.20
  -1 -11   1  -17.10    9.20
  -1 -11   1    1.40    7.20
   1  11  -1   14.20   11.00
   1  11  -1   11.10   12.00
  -1  11   1    4.90   10.20
   0 -11   1   12.50    9.90
   0 -11  -1   12.50    8.70
   0 -11   1    6.90    7.90
   0 -11   1    5.00   12.10
   0 -11   1   15.90   10.70
   0 -11  -1    7.20    7.50
   0 -11  -1   -7.60   11.30
   0  11  -1    8.40   11.90
   0  11  -1   -0.40   10.50
   0  11   1    6.80   12.10
   0  11   1   10.20   10.70
  -1 -11  -1   23.50    7.20
  -1 -11  -1   -1.40   11.60
  -1 -11  -1   40.00    9.30
   1 -11   1   23.00    8.40
   1 -11   1   21.60    8.60
   1 -11   1   14.20   10.80
   1  11   1   22.30   11.80
   1  11   1   17.00   11.70
  -1  11  -1   28.10   12.30
   2 -11   1   36.00    9.40
  -2 -11  -1   44.90   13.50
   2 -11   1   39.00   11.90
  -2 -11  -1   38.80   10.50
  -2  11  -1   33.50   12.10
  -2  11  -1   21.10   11.50
  -2  11  -1   30.60   11.70
   2  11   1   30.50   13.30
   2  11   1   32.10   12.50
   3 -11   1   23.40   11.70
  -3 -11  -1   13.80   13.70
  -3 -11  -1    3.40   12.30
   3 -11   1   29.00    9.10
  -3  11  -1    2.90   10.90
  -3  11  -1   11.30   11.40
  -3  11  -1   25.30   12.00
   3  11   1   23.50   13.10
   3  11   1   24.00   12.80
   4 -11   1   37.20   12.50
  -4 -11  -1   17.60   15.00
   4 -11   1   17.10    8.90
  -4 -11  -1   22.90   12.60
  -4  11  -1   -0.30   12.00
   4  11   1    3.90   12.60
  -4  11  -1    3.90   11.30
   4  11   1    2.10   15.10
  -4  11  -1   24.90   15.70
   5 -11   1   41.80   10.20
  -5 -11  -1   28.50   16.50
  -5 -11  -1   37.00   14.60
  -5  11  -1   30.80   12.60
  -5  11  -1   30.90   13.30
  -5  11  -1   27.80   16.10
  -3 -12   1  -10.50   16.00
  -3 -12   1    1.60   13.00
  -3  12   1    6.20   14.40
  -2 -12   1    5.70   13.60
  -2 -12   1  -12.80   15.00
   2 -12  -1    9.70   10.40
   2 -12  -1   19.30   11.20
   2  12  -1   23.10   15.20
  -2  12   1    3.50   12.90
   2  12  -1   16.00   16.10
   1 -12  -1   18.90   10.90
  -1 -12   1   19.60   11.50
   1 -12  -1  -19.40   10.90
  -1  12   1    8.60   12.80
   1  12  -1  -19.50   12.50
   0 -12   1    6.90   12.00
   0 -12  -1   21.30   11.50
   0  12   1   -0.20   12.70
   0  12  -1    1.30   13.20
   1 -12   1   14.10   10.20
   1 -12   1   11.50   11.00
  -1 -12  -1   19.50   12.00
   1  12   1  -24.50   12.10
  -1  12  -1   23.00   14.10
  -2 -12  -1   -0.60   13.00
   2 -12   1   -2.70    9.90
   2 -12   1   -5.70   12.90
   2 -12   1   11.30    9.90
  -2  12  -1   11.60   13.20
   2  12   1    2.40   14.00
   2  12   1   -5.80   15.20
   3 -12   1   17.80   11.20
  -3 -12  -1  -16.10   13.90
  -3 -12  -1   25.00   17.10
  -3  12  -1   -0.50   12.60
  10   0  -2   -7.80    9.90
  10   0  -2    6.00    7.70
  10   0  -2    0.80    9.80
   9   0  -2   -2.90    7.60
   9   0  -2   -7.10    5.60
   9   0  -2    9.00    8.50
   8   0  -2   -8.20    8.70
   8   0  -2    3.70    6.00
   8   0  -2   -0.10    6.70
   8   0  -2    3.00    5.50
  -8   0   2    3.20    1.50
  -8   0   2    0.60    1.90
   8   0  -2    4.50    4.40
   7   0  -2   -3.10    6.00
   7   0  -2   -1.20    3.70
   7   0  -2    1.60    3.40
   7   0  -2   -4.40    4.70
  -7   0   2    1.10    1.20
   7   0  -2    2.10    4.90
   6   0  -2   77.29    7.20
  -6   0   2   64.99    3.10
   6   0  -2   63.19    2.80
   6   0  -2   64.09    8.10
   6   0  -2   62.49    5.60
   6   0  -2   59.09    8.10
   6   0  -2   55.19    6.70
   6   0  -2   59.59    3.00
   6   0  -2   59.79    5.40
  -6   0   2   76.49    7.80
   5   0  -2    0.00    0.90
  -5   0   2    3.10    3.50
   5   0  -2   -0.50    3.80
   5   0  -2    1.20    0.70
   5   0  -2    3.20    3.40
   5   0  -2    2.70    2.30
  -5   0   2    0.50    0.90
   5   0  -2    0.60    3.00
   5   0  -2   -0.20    2.30
   4   0  -2  367.06   13.50
   4   0  -2  381.06   16.30
   4   0  -2  359.66   16.00
  -4   0   2  367.96   16.10
  -4   0   2  361.56   16.10
   4   0  -2  370.06   15.00
  -4   0   2  360.46   13.60
   4   0  -2  368.96   13.40
   4   0  -2  369.56   14.90
   4   0  -2  347.97   15.80
   3   0  -2    0.70    0.50
   3   0  -2    5.30    2.10
   3   0  -2   -1.20    1.10
   3   0  -2   -0.70    1.10
  -3   0   2    0.70    2.00
   3   0  -2    0.40    0.40
  -3   0   2   -0.40    1.90
  -3   0   2    0.50    0.50
   3   0  -2    0.20    1.60
   2   0  -2  259.57   11.40
   2   0  -2  291.47   11.50
   2   0  -2  280.37   11.60
  -2   0   2  288.87   11.50
   2   0  -2  288.77   10.30
   2   0  -2  274.97   11.10
   2   0  -2  285.17   11.10
  -1   0   2    0.60    0.50
  -1   0   2    0.50    0.40
  -1   0   2    0.70    0.30
   1   0  -2    0.70    0.50
   1   0  -2    0.00    0.40
   1   0  -2    0.10    0.20
  -1   0   2    0.70    0.60
  -1   0   2    0.30    0.20
   1   0  -2   -0.10    0.40
   1   0  -2    0.10    0.50
   1   0   2    0.10    0.40
   1   0   2    0.30    0.40
  -1   0  -2    1.00    0.60
  -1   0  -2    0.20    0.40
  -1   0  -2    1.00    0.70
  -1   0  -2   -0.10    0.30
   1   0   2    3.50    0.80
   1   0   2    0.80    0.60
   2   0   2 5583.34  190.18
  -2   0  -2 4956.20  189.28
   3   0   2   -0.10    0.80
   3   0   2    2.10    0.90
   3   0   2   -0.60    1.00
   3   0   2    2.10    1.80
  -3   0  -2    1.60    2.30
  -3   0  -2    0.50    0.80
  -3   0  -2    0.70    0.90
   3   0   2    1.30    0.90
   3   0   2    1.40    1.90
   3   0   2    0.60    1.90
   4   0   2    7.60    1.60
  -4   0  -2    9.30    1.50
   4   0   2   10.70    1.70
   4   0   2    7.80    1.40
  -4   0  -2    9.20    3.10
   4   0   2    6.20    2.80
   4   0   2    7.70    1.60
   4   0   2    4.40    3.00
  -4   0  -2   10.00    1.60
   5   0   2    2.20    1.80
  -5   0  -2    0.50    1.40
   5   0   2   -1.30    3.60
   5   0   2    1.50    1.30
  -5   0  -2    1.70    3.80
   5   0   2   -4.90    3.70
   5   0   2    0.80    1.80
  -5   0  -2   -0.60    1.20
   5   0   2    7.90    3.50
   6   0   2   10.30    1.90
   6   0   2   13.30    3.00
   6   0   2   14.40    5.00
   6   0   2    4.10    4.20
   6   0   2   -2.80    5.10
  -6   0  -2   14.70    5.20
  -6   0  -2    6.40    1.40
   6   0   2    7.70    2.60
  -6   0  -2    6.30    1.90
   7   0   2   -3.40    4.80
   7   0   2    1.40    5.70
   7   0   2    0.80    1.90
   7   0   2    0.90    3.30
  -7   0  -2   -1.80    5.40
   7   0   2   -0.60    2.80
  -7   0  -2   -2.30    1.70
  -8   0  -2  139.59   12.80
   8   0   2  125.09    8.30
   8   0   2  121.99   13.50
   8   0   2  132.49   11.80
  -8   0  -2  136.29    7.30
   8   0   2  125.49    6.90
   8   0   2  122.19    9.30
  -9   0  -2    1.80    8.80
   9   0   2    8.60    5.20
   9   0   2    4.40    3.10
  -9   0  -2    8.50    3.10
   9   0   2    8.60    3.60
   9   0   2    1.60    7.60
  10   0   2    5.90    3.00
 -10   0  -2    0.50    3.50
  10   0   2    2.20    2.90
  10   0   2   40.70   11.70
  10   0   2   -3.30   10.60
  10  -1  -2  -11.60    8.80
  10  -1  -2  -12.30    7.40
  10  -1  -2   17.20   12.30
  10   1  -2   -1.30    7.40
  10   1  -2    2.90   10.10
  10   1  -2    9.80    8.90
   9  -1  -2   12.80    8.80
  -9  -1   2   18.60    3.50
   9  -1  -2   16.40    6.10
  -9  -1   2   20.90    2.70
   9  -1  -2   19.60    9.80
   9   1  -2   29.80    8.30
   9   1  -2   17.50    7.00
   9   1  -2   24.50   10.20
   8  -1  -2   15.60    6.60
   8  -1  -2   15.40    6.70
  -8  -1   2   28.80    3.30
   8  -1  -2   19.40    5.40
  -8  -1   2   30.50    3.80
   8  -1  -2   30.60    8.30
   8   1  -2   33.40    6.90
   8   1  -2   29.00    5.60
   8   1  -2   23.60    6.10
   8   1  -2   27.70    8.20
   8   1  -2   24.70    2.40
   8   1  -2   30.70    7.90
   8   1  -2   28.90    2.90
   7  -1  -2    6.80    5.10
  -7  -1   2   13.40    2.70
   7  -1  -2    8.00    4.50
   7  -1  -2   11.20    7.00
  -7  -1   2   10.10    2.20
   7  -1  -2    1.00    5.90
   7  -1  -2    8.20    3.90
   7   1  -2    7.60    1.60
   7   1  -2   13.00    5.60
  -7   1   2    9.30    1.60
   7   1  -2    6.30    2.10
  -7   1   2   15.40    6.10
   7   1  -2   11.80    3.90
   7   1  -2    5.70    5.40
   7   1  -2   10.60    3.70
   7   1  -2    8.00    4.50
   6  -1  -2   14.50    5.10
  -6  -1   2   20.00    2.60
   6  -1  -2   23.00    4.30
   6  -1  -2   15.60    5.50
   6  -1  -2   19.30    5.10
  -6  -1   2   24.90    3.10
   6  -1  -2   20.30    3.80
   6   1  -2   15.70    2.40
  -6   1   2   15.00    5.20
   6   1  -2   14.00    4.90
   6   1  -2   17.50    3.80
   6   1  -2   17.70    2.30
   6   1  -2   11.00    4.90
   6   1  -2   19.60    5.70
  -6   1   2   19.30    1.90
   6   1  -2   12.20    3.60
   6   1  -2   16.70    4.50
   5  -1  -2   31.30    4.30
   5  -1  -2   18.30    3.90
  -5  -1   2   22.00    4.60
   5  -1  -2   24.40    3.60
   5  -1  -2   22.00    5.10
   5  -1  -2   17.50    4.20
   5  -1  -2   20.20    1.50
  -5  -1   2   19.40    2.70
   5   1  -2   22.60    3.40
   5   1  -2   18.10    4.60
   5   1  -2   20.30    4.30
   5   1  -2   22.50    4.00
   5   1  -2   20.10    2.40
  -5   1   2   24.40    5.60
   5   1  -2   20.20    2.40
   5   1  -2   24.70    3.60
  -5   1   2   20.20    1.70
  -5   1   2   25.80    3.70
  -4  -1   2  833.72   33.10
  -4  -1   2  885.41   35.10
   4  -1  -2  913.81   34.40
   4  -1  -2  899.61   34.60
   4  -1  -2  946.61   32.30
   4  -1  -2  906.31   33.90
   4  -1  -2  880.61   35.60
   4   1  -2  914.11   35.10
   4   1  -2  912.21   33.00
   4   1  -2  887.21   34.30
   4   1  -2  879.71   34.00
  -4   1   2  884.61   33.70
  -4   1   2  867.51   32.20
   4   1  -2  857.41   33.60
  -4   1   2  913.31   35.40
   4   1  -2  883.41   33.70
   4   1  -2  833.12   32.90
  -3  -1   2  523.05   21.10
   3  -1  -2  528.75   21.50
  -3  -1   2  528.45   20.00
   3  -1  -2  535.55   20.30
   3  -1  -2  524.95   20.60
  -3  -1   2  535.35   19.60
   3  -1  -2  521.15   20.40
   3  -1  -2  531.45   19.10
   3  -1  -2  519.75   19.00
  -3  -1   2  465.75   19.60
   3   1  -2  526.55   19.70
   3   1  -2  443.96   20.60
  -3   1   2  527.95   20.20
  -3   1   2  528.65   21.40
   3   1  -2  542.95   20.50
   3   1  -2  528.35   20.20
  -3   1   2  506.05   19.10
   3   1  -2  528.85   20.10
  -3   1   2  497.85   19.00
   3   1  -2  520.65   19.60
   2  -1  -2  141.69    6.30
   2  -1  -2  139.59    5.70
  -2  -1   2  138.69    5.90
  -2  -1   2  120.79    6.70
  -2  -1   2  145.29    6.10
  -2  -1   2  140.99    6.20
   2  -1  -2  136.39    6.10
   2  -1  -2  142.99    6.30
  -2  -1   2  143.89    6.00
   2  -1  -2  129.29    7.00
   2   1  -2  147.49    6.10
  -2   1   2  136.59    6.20
   2   1  -2  146.79    6.20
   2   1  -2  149.39    6.30
   2   1  -2  136.59    5.90
   2   1  -2  151.68    6.00
  -2   1   2  141.89    5.60
  -2   1   2  143.49    5.40
   2   1  -2  142.49    6.70
  -2   1   2  139.89    5.40
  -1  -1   2 1796.52   68.09
  -1  -1   2 1921.01   68.19
  -1  -1   2 1849.31   68.09
   1  -1  -2 1896.91   67.89
  -1  -1   2 1957.80   68.29
   1  -1  -2 2057.69   68.79
   1  -1  -2 1864.91   68.19
   1  -1  -2 1888.01   67.79
   1  -1  -2 1888.21   68.49
  -1  -1   2 1891.51   67.69
   1   1  -2 1884.31   68.09
   1   1  -2 1891.51   68.09
   1   1  -2 1713.93   67.99
  -1   1   2 1807.52   67.59
  -1   1   2 1885.31   67.89
  -1   1   2 1873.31   67.79
   1   1  -2 1895.51   68.19
  -1   1   2 1852.41   68.19
   0  -1   2  887.51   32.40
  -1  -1  -2  763.62   27.80
  -1  -1  -2  727.63   27.70
   1  -1   2  729.23   27.50
   1  -1   2  738.93   28.00
  -1  -1  -2  760.22   27.80
  -1  -1  -2  690.23   27.30
   1  -1   2  749.53   27.50
   1  -1   2  744.63   27.50
  -1   1  -2  723.13   27.50
  -1   1  -2  751.62   28.10
  -1   1  -2  774.42   27.60
   1   1   2  762.12   27.20
   1   1   2  790.42   27.90
  -1   1  -2  728.23   27.40
   1   1   2  761.02   27.70
   1   1   2  735.63   27.70
  -1   1  -2  745.73   27.50
   2  -1   2 6737.03  236.88
   2  -1   2 6771.32  236.18
  -2  -1  -2 6605.34  236.58
  -2   1  -2 6361.16  236.88
   2   1   2 6511.95  236.58
  -2   1  -2 6371.86  236.18
  -3  -1  -2   78.49    4.50
   3  -1   2   83.09    4.00
  -3  -1  -2   83.59    3.80
   3  -1   2   76.19    5.60
   3  -1   2   83.49    3.80
  -3  -1  -2   75.69    4.40
   3  -1   2   81.99    5.00
  -3  -1  -2   75.29    5.40
  -3  -1  -2   77.79    5.00
   3  -1   2   76.49    4.20
  -3   1  -2   83.59    4.00
  -3   1  -2   79.59    4.00
   3   1   2   86.19    4.10
  -3   1  -2   79.89    5.10
  -3   1  -2   80.59    5.90
   3   1   2   88.29    4.70
   3   1   2   88.59    4.70
   3   1   2   77.89    5.40
   3   1   2   80.99    4.40
   3   1   2   83.09    5.60
  -3   1  -2   81.19    3.80
   4  -1   2   69.69    3.80
   4  -1   2   72.09    3.70
  -4  -1  -2   80.29    5.90
   4  -1   2   72.49    3.90
  -4  -1  -2   71.39    4.40
   4  -1   2   69.99    5.90
   4  -1   2   70.29    5.30
   4  -1   2   69.69    4.40
   4  -1   2   64.69    6.60
  -4  -1  -2   74.29    4.40
   4   1   2   76.39    6.10
  -4   1  -2   64.49    6.30
  -4   1  -2   73.99    5.80
   4   1   2   71.59    5.80
   4   1   2   81.09    4.50
   4   1   2   74.89    4.00
  -4   1  -2   62.19    4.10
   4   1   2   77.09    4.40
   4   1   2   72.19    4.20
   4   1   2   78.69    5.10
  -4   1  -2   70.09    3.80
  -4   1  -2   74.59    3.70
   5  -1   2   26.70    2.60
   5  -1   2   25.70    4.80
  -5  -1  -2   26.80    4.90
   5  -1   2   36.10    5.00
  -5  -1  -2   25.90    3.30
   5  -1   2   22.70    3.00
   5  -1   2   19.80    4.90
  -5  -1  -2   25.90    3.20
   5  -1   2   28.00    3.60
   5   1   2   25.30    2.80
   5   1   2   23.00    3.00
   5   1   2   25.10    4.80
   5   1   2   30.10    5.10
   5   1   2   28.70    4.40
   5   1   2   26.60    3.50
   5   1   2   23.40    3.00
  -5   1  -2   20.10    2.30
  -5   1  -2   27.70    5.90
  -5   1  -2   25.00    2.60
   6  -1   2   81.19    4.80
   6  -1   2   81.69    5.40
  -6  -1  -2   81.59    5.20
   6  -1   2   72.39    8.70
  -6  -1  -2   69.69    5.00
   6  -1   2   75.89    7.30
   6  -1   2   81.79    6.20
   6  -1   2   90.09    8.60
  -6  -1  -2   92.09    8.50
   6   1   2   81.59    7.30
  -6   1  -2   84.59    4.80
   6   1   2   83.59    9.20
   6   1   2   75.59    5.60
   6   1   2   85.69    4.80
   6   1   2   74.69    7.70
   6   1   2   91.49    5.50
  -6   1  -2   77.49    9.40
  -7  -1  -2   -8.00    4.80
   7  -1   2    4.70    4.00
   7  -1   2    2.40    2.30
  -7  -1  -2    2.80    2.10
   7  -1   2   -0.40    6.10
   7  -1   2   -0.70    2.90
   7  -1   2    1.00    4.40
  -7   1  -2   -4.40    5.20
  -7   1  -2    1.20    2.20
   7   1   2   -6.40    4.70
   7   1   2    4.00    2.20
   7   1   2   -4.20    5.00
   7   1   2    2.20    3.20
   7   1   2   -0.30    3.10
   8  -1   2  114.19    9.70
  -8  -1  -2  128.29    7.40
   8  -1   2  120.69    7.20
   8  -1   2  125.99    8.40
   8  -1   2  125.59   11.30
  -8  -1  -2  164.08   12.90
   8   1   2  152.58   12.20
  -8   1  -2  139.59   14.50
   8   1   2  126.19    8.70
   8   1   2  135.39   12.30
   8   1   2  133.69    8.80
  -8   1  -2  118.39    7.30
   8   1   2  132.19    7.10
  -9  -1  -2   32.70    9.20
   9  -1   2   37.40    6.20
   9  -1   2   38.10    8.90
   9  -1   2   41.30    5.10
  -9  -1  -2   38.10    4.60
   9   1   2   47.60    6.90
   9   1   2   33.70    5.20
  -9   1  -2   33.10    4.50
   9   1   2   38.50    4.20
  -9   1  -2   46.90   11.40
   9   1   2   53.79   11.30
  10  -1   2   47.20   10.90
 -10  -1  -2   42.50    5.10
 -10   1  -2   34.40    5.10
 -10   1  -2   47.50   13.80
  10   1   2   44.10   11.40
  10   1   2   37.00    5.20
  10   1   2   39.10    4.50
  10   1   2   42.30   11.30
 -10  -2   2   -1.40    3.00
  10  -2  -2  -20.70    9.90
  10  -2  -2   -6.10    7.20
 -10  -2   2   -3.00    4.30
  10  -2  -2   10.00   11.70
  10   2  -2    3.60    9.30
  10   2  -2  -20.90   11.60
  -9  -2   2    7.00    4.00
   9  -2  -2    2.00    6.40
   9  -2  -2   -5.70    8.70
   9  -2  -2    5.30    8.10
  -9  -2   2    8.80    3.20
   9   2  -2    1.20    2.70
   9   2  -2    5.40    6.60
   9   2  -2   18.00    6.90
   9   2  -2   -1.60    8.30
   9   2  -2    2.40    2.30
   8  -2  -2   14.60    7.30
   8  -2  -2    3.50    5.50
   8  -2  -2   11.30    7.30
   8  -2  -2    8.40    4.50
  -8  -2   2    1.20    2.90
  -8  -2   2    3.60    3.60
   8   2  -2    3.50    2.80
  -8   2   2    5.40    2.20
   8   2  -2    3.60    2.30
   8   2  -2    0.80    7.20
   8   2  -2    8.30    5.40
   8   2  -2   12.40    5.70
   8   2  -2   -1.90    6.00
   7  -2  -2   25.60    5.70
   7  -2  -2   13.40    4.50
   7  -2  -2   25.30    5.40
  -7  -2   2   21.20    6.80
   7  -2  -2   21.30    7.30
  -7  -2   2   21.20    3.80
  -7  -2   2   18.90    3.80
   7   2  -2   16.00    4.70
   7   2  -2   16.00    5.40
   7   2  -2   19.60    3.60
  -7   2   2   20.10    2.70
   7   2  -2   28.40    4.80
   7   2  -2   19.50    5.10
   7   2  -2   23.50    3.20
   7   2  -2   22.90    7.50
  -7   2   2   17.30    7.00
   6  -2  -2    3.30    1.40
   6  -2  -2    2.10    3.70
  -6  -2   2    5.90    5.20
   6  -2  -2   11.00    4.60
  -6  -2   2   -1.00    2.30
   6  -2  -2    6.40    3.90
   6  -2  -2    3.30    5.90
  -6  -2   2    3.50    2.50
   6   2  -2   -5.20    2.90
  -6   2   2    1.00    3.00
   6   2  -2    1.70    5.40
  -6   2   2    6.80    1.90
   6   2  -2    3.50    2.50
   6   2  -2    7.00    3.60
  -6   2   2   -1.00    4.50
   6   2  -2    3.10    3.70
   6   2  -2    3.50    2.30
   6   2  -2    4.00    3.30
  -5  -2   2   71.89    5.30
   5  -2  -2   70.19    8.90
   5  -2  -2   90.59    6.20
  -5  -2   2   60.79    5.20
  -5  -2   2   85.49    5.50
   5  -2  -2   70.39    6.70
   5  -2  -2   65.39    4.00
  -5  -2   2   89.39    7.50
   5  -2  -2   72.49    5.70
   5   2  -2   70.99    5.50
   5   2  -2   67.09    6.90
   5   2  -2   70.49    5.10
   5   2  -2   74.19    4.90
  -5   2   2   65.89    8.30
  -5   2   2   64.89    4.10
   5   2  -2   75.19    5.50
   5   2  -2   69.89    5.70
  -5   2   2   80.89    5.70
   4  -2  -2  571.24   22.20
   4  -2  -2  585.34   23.20
  -4  -2   2  582.64   24.60
   4  -2  -2  607.54   23.90
  -4  -2   2  542.55   23.10
  -4  -2   2  589.64   23.00
  -4  -2   2  582.94   22.90
   4  -2  -2  572.44   25.30
   4  -2  -2  593.74   23.70
   4   2  -2  602.84   23.40
   4   2  -2  608.64   23.10
   4   2  -2  609.54   22.60
   4   2  -2  591.84   24.40
  -4   2   2  563.84   22.30
  -4   2   2  594.24   23.20
   4   2  -2  552.54   22.80
  -4   2   2  598.24   25.20
  -4   2   2  573.54   22.20
   4   2  -2  601.54   23.00
  -3  -2   2  305.47   13.90
  -3  -2   2  301.07   13.10
   3  -2  -2  300.97   12.30
   3  -2  -2  292.47   14.40
   3  -2  -2  314.87   11.50
  -3  -2   2  321.37   12.80
   3  -2  -2  322.97   11.40
   3  -2  -2  317.17   12.70
  -3  -2   2  301.27   12.80
  -3  -2   2  323.17   12.70
   3  -2  -2  313.17   12.30
  -3   2   2  308.37   13.00
   3   2  -2  306.67   12.00
  -3   2   2  315.27   11.90
  -3   2   2  311.47   12.30
   3   2  -2  318.67   13.00
  -3   2   2  291.37   12.40
   3   2  -2  259.67   12.10
  -3   2   2  314.37   11.80
  -3   2   2  308.07   12.90
   3   2  -2  291.57   12.70
  -3   2   2  309.67   14.40
   3   2  -2  307.27   13.60
   2  -2  -2  808.22   32.70
   2  -2  -2  807.72   30.90
  -2  -2   2  819.52   31.90
  -2  -2   2  860.81   31.50
   2  -2  -2  804.92   31.90
   2  -2  -2  859.51   31.20
  -2  -2   2  861.21   31.70
   2  -2  -2  840.12   31.40
  -2  -2   2  870.81   30.60
   2  -2  -2  818.52   31.40
   2  -2  -2  841.62   31.10
  -2  -2   2  825.72   32.10
  -2  -2   2  814.52   31.60
  -2   2   2  808.32   31.10
  -2   2   2  854.81   31.20
  -2   2   2  852.41   32.70
   2   2  -2  883.01   31.60
   2   2  -2  836.02   31.60
   2   2  -2  856.61   32.00
   2   2  -2  819.12   30.50
  -2   2   2  824.22   31.70
  -2   2   2  831.22   31.30
   2   2  -2  843.62   31.70
  -2   2   2  842.52   31.20
   2   2  -2  859.71   31.90
   2   2  -2  859.81   31.80
  -1  -2   2 2668.43  101.29
  -1  -2   2 2778.72  101.39
   1  -2  -2 2770.72  101.09
   1  -2  -2 2782.62  101.09
  -1  -2   2 2789.12  101.19
  -1  -2   2 2735.43  101.39
  -1  -2   2 2909.11  101.09
   1  -2  -2 2834.22  101.19
   1  -2  -2 2649.14  101.29
  -1  -2   2 2864.51  101.09
   1  -2  -2 2746.63  100.99
   1  -2  -2 2769.62  101.59
   1   2  -2 2599.64  100.89
  -1   2   2 2836.62  101.09
  -1   2   2 2826.42  101.09
  -1   2   2 2913.21  101.59
   1   2  -2 2802.82  101.19
   1   2  -2 2782.82  101.29
   1   2  -2 2711.43  101.29
  -1   2   2 2808.32  101.29
   1   2  -2 2819.12  101.29
   1   2  -2 2861.21  101.19
   0  -2   2  368.46   14.50
   0  -2  -2  384.26   14.20
   0  -2  -2  377.16   15.00
   0  -2   2  381.46   15.10
   0  -2  -2  391.96   15.00
   0  -2  -2  397.06   15.20
   0  -2  -2  376.86   14.60
   0  -2   2  361.96   14.80
   0  -2  -2  363.06   15.00
   0  -2   2  372.76   14.80
   0  -2  -2  404.26   14.80
   0  -2   2  382.76   14.60
   0  -2   2  377.76   15.00
   0   2  -2  377.76   15.10
   0   2  -2  352.56   14.60
   0   2  -2  368.46   14.90
   0   2  -2  353.86   14.90
   0   2  -2  367.26   14.80
   0   2   2  379.76   15.10
   0   2   2  359.36   14.00
   0   2  -2  363.26   14.40
   0   2   2  360.26   14.90
   0   2   2  415.66   15.20
   0   2  -2  370.16   15.00
   2  -2   2 5457.55  200.78
   2  -2   2 5374.96  201.28
  -2  -2  -2 5704.73  201.58
   2  -2   2 5626.94  200.98
   2  -2   2 5577.04  202.28
  -2  -2  -2 6071.19  201.98
  -2  -2  -2 5910.61  201.78
  -2  -2  -2 5305.57  200.78
   2  -2   2 5548.15  201.38
   2  -2   2 5573.64  201.08
   2   2   2 5617.14  201.18
  -2   2  -2 5401.16  201.08
  -2   2  -2 5461.05  201.18
  -2   2  -2 5577.94  202.48
   2   2   2 5326.47  201.58
  -2   2  -2 5548.25  201.08
  -2   2  -2 5501.75  201.28
  -2   2  -2 5413.66  200.78
   2   2   2 5688.03  201.58
   2   2   2 5887.01  201.88
   3  -2   2    0.00    2.90
  -3  -2  -2    0.00    1.70
  -3  -2  -2    3.10    1.90
   3  -2   2    2.40    1.40
   3  -2   2    1.50    1.90
  -3  -2  -2    1.00    2.30
   3  -2   2   -0.30    1.60
   3  -2   2    1.60    1.00
  -3  -2  -2    5.00    1.50
  -3  -2  -2    0.90    1.30
   3  -2   2    5.00    1.60
  -3   2  -2    1.80    1.30
   3   2   2    0.50    1.50
   3   2   2   -2.70    2.10
  -3   2  -2    1.40    1.30
   3   2   2    0.20    1.70
  -3   2  -2   -0.20    1.50
  -3   2  -2   -0.10    2.80
  -3   2  -2    0.90    1.90
   3   2   2    0.60    1.00
  -3   2  -2    1.40    1.10
   3   2   2   -0.50    1.80
  -4  -2  -2  502.75   20.10
  -4  -2  -2  532.15   20.80
  -4  -2  -2  553.84   22.60
   4  -2   2  522.55   20.20
   4  -2   2  523.45   20.40
  -4  -2  -2  511.75   21.10
   4  -2   2  516.95   19.60
   4  -2   2  513.65   21.00
   4  -2   2  546.25   21.40
   4  -2   2  500.25   22.70
  -4  -2  -2  538.95   21.10
   4   2   2  527.55   20.90
  -4   2  -2  507.95   20.40
  -4   2  -2  507.55   20.30
   4   2   2  488.65   20.20
   4   2   2  502.25   21.00
  -4   2  -2  520.45   21.70
   4   2   2  561.44   20.80
  -4   2  -2  532.15   19.80
   4   2   2  500.15   22.20
  -4   2  -2  535.15   20.50
  -4   2  -2  528.75   23.20
   5  -2   2  201.68   10.80
  -5  -2  -2  202.78    9.70
   5  -2   2  221.48    8.80
  -5  -2  -2  221.88   10.70
  -5  -2  -2  207.18   10.40
   5  -2   2  231.18   11.30
   5  -2   2  226.38    9.90
   5  -2   2  218.58    8.90
   5  -2   2  203.48   12.70
  -5  -2  -2  209.78   11.00
  -5  -2  -2  245.28   12.80
  -5   2  -2  217.18    9.00
   5   2   2  223.38   10.40
   5   2   2  233.28   12.60
  -5   2  -2  220.18    9.70
   5   2   2  236.98   12.70
   5   2   2  228.58   10.40
   5   2   2  216.48   10.40
  -5   2  -2  207.78   11.60
  -5   2  -2  239.58   13.70
   5   2   2  245.98   10.50
  -5   2  -2  239.98   10.00
  -5   2  -2  219.38   10.10
   6  -2   2   30.90    4.90
  -6  -2  -2   32.20    4.00
   6  -2   2   32.10    3.80
   6  -2   2   21.40    5.80
   6  -2   2   39.30    7.70
   6  -2   2   32.10    5.20
  -6  -2  -2   30.90    5.20
  -6  -2  -2   21.80    3.70
  -6   2  -2   31.30    3.80
   6   2   2   29.00    3.80
  -6   2  -2   39.10    4.10
   6   2   2   34.30    4.50
   6   2   2   37.80    6.30
   6   2   2   29.70    3.60
  -6   2  -2   33.20    7.30
   6   2   2   34.90    4.60
   6   2   2   25.90    3.20
   6   2   2   24.30    6.60
  -6   2  -2   26.70    2.50
  -6   2  -2   25.70    2.80
   7  -2   2  117.29    6.90
   7  -2   2  100.09    7.10
   7  -2   2  112.79    9.20
  -7  -2  -2  124.29    9.80
  -7  -2  -2  101.69    7.20
   7  -2   2  106.29    8.60
   7   2   2  109.79    6.80
   7   2   2   95.39    8.00
   7   2   2  100.69    7.70
   7   2   2  114.49    7.20
   7   2   2  115.79   10.70
  -7   2  -2  107.89    6.90
  -7   2  -2  129.69   13.00
   7   2   2  113.79    7.80
  -8  -2  -2   27.80    7.20
   8  -2   2   28.20    6.40
   8  -2   2   29.60    7.00
   8  -2   2   29.40    4.00
  -8  -2  -2   32.40    4.60
   8  -2   2   37.10    5.30
   8   2   2   27.10    5.00
   8   2   2   22.40    4.90
  -8   2  -2   23.20    4.10
   8   2   2   33.70    5.80
   8   2   2   33.00    8.40
   8   2   2   28.30    3.90
  -8   2  -2   37.20   10.50
   8   2   2   22.50    6.10
  -9  -2  -2    3.80    3.50
   9  -2   2    2.50    3.30
   9  -2   2   -0.50    5.10
   9  -2   2   -2.10    7.10
   9   2   2    0.50    6.90
   9   2   2    7.50    9.60
   9   2   2    2.10    5.90
  -9   2  -2    3.70    9.40
   9   2   2   -2.90    4.60
   9   2   2    0.40    3.20
  -9   2  -2   -2.00    3.60
 -10  -2  -2    3.70    4.00
  10  -2   2   -2.30    9.20
 -10   2  -2    3.10   12.20
  10   2   2  -17.80    9.40
  10   2   2    0.80    3.60
  10   2   2   -4.30    5.50
 -10   2  -2    1.10    4.50
 -10  -3   2   11.80    4.40
  10  -3  -2   -4.10    9.00
  10  -3  -2   12.00   14.50
  10  -3  -2    2.50    7.90
  10   3  -2    6.60    4.10
  10   3  -2   18.30   11.90
  10   3  -2    4.30    3.20
  -9  -3   2   17.60    5.20
  -9  -3   2   14.80    4.40
   9  -3  -2   21.40    8.70
   9  -3  -2   12.60    6.50
   9  -3  -2    6.40   11.50
   9   3  -2    7.60    4.50
   9   3  -2   22.70    8.10
   9   3  -2   14.10    3.50
   9   3  -2    1.90    9.60
  -8  -3   2   75.69    8.50
  -8  -3   2   89.49    7.90
   8  -3  -2  104.39   13.00
   8  -3  -2   87.89    9.40
   8  -3  -2   86.29    8.60
  -8  -3   2   96.69   12.40
   8   3  -2   71.79    9.10
   8   3  -2   89.29    6.90
  -8   3   2   87.09    6.20
   8   3  -2  103.69    9.90
   8   3  -2   87.49    7.70
  -8   3   2   97.49   13.60
   8   3  -2   82.69    8.00
   8   3  -2   77.99   11.70
  -7  -3   2  272.07   16.60
   7  -3  -2  247.58   13.40
  -7  -3   2  242.78   13.10
   7  -3  -2  240.28   15.20
   7  -3  -2  248.58   10.90
   7  -3  -2  279.67   16.40
  -7  -3   2  229.08   12.80
  -7   3   2  278.77   13.50
   7   3  -2  267.97   13.30
   7   3  -2  241.28   12.50
  -7   3   2  251.47   11.50
   7   3  -2  231.48   13.80
   7   3  -2  238.38   12.60
   7   3  -2  259.37   12.40
  -7   3   2  282.37   17.50
   7   3  -2  236.98   11.90
   6  -3  -2  110.59   12.50
  -6  -3   2  104.89    7.90
  -6  -3   2  110.59    7.90
   6  -3  -2   93.09    8.30
   6  -3  -2   98.19    9.00
  -6  -3   2  112.99    7.60
   6  -3  -2  117.49    8.00
  -6  -3   2   98.79    9.80
   6  -3  -2  114.19    6.20
   6   3  -2  122.29    7.50
  -6   3   2  124.39   10.90
   6   3  -2  110.79    7.00
   6   3  -2  104.49    6.60
  -6   3   2  118.09    7.90
   6   3  -2  115.49    8.30
  -6   3   2  107.99    6.40
   6   3  -2   92.59    7.40
  -5  -3   2  127.49    9.40
   5  -3  -2  114.79    8.20
   5  -3  -2   99.69   10.00
   5  -3  -2  109.49    6.40
  -5  -3   2  122.89    7.70
  -5  -3   2  119.79    7.20
   5  -3  -2  120.79    8.70
   5  -3  -2  125.29    7.20
   5   3  -2  123.19    7.40
  -5   3   2  119.99    4.80
   5   3  -2  125.49    7.80
   5   3  -2  119.59    7.70
   5   3  -2  119.79    6.40
  -5   3   2  132.89   10.10
  -5   3   2  119.59    6.60
  -5   3   2  122.79    6.80
   5   3  -2  125.19    6.00
  -5   3   2  119.69    4.90
  -5   3   2  120.79    7.30
   5   3  -2  111.39    8.90
   4  -3  -2  268.67   11.70
   4  -3  -2  259.67   11.60
   4  -3  -2  274.87   10.50
   4  -3  -2  251.17   14.40
  -4  -3   2  272.57   12.10
   4  -3  -2  275.17   11.80
   4  -3  -2  267.17   10.20
   4  -3  -2  280.57   13.00
  -4  -3   2  274.87   13.70
  -4  -3   2  253.47   12.20
  -4  -3   2  265.67   11.90
  -4  -3   2  246.98   12.60
  -4   3   2  276.37   14.50
  -4   3   2  279.17   11.10
   4   3  -2  264.57   13.10
   4   3  -2  261.87   12.50
   4   3  -2  278.07   12.60
  -4   3   2  279.77   12.40
  -4   3   2  263.47   10.70
  -4   3   2  275.97   12.00
  -4   3   2  261.57   11.60
  -4   3   2  279.07   12.40
   4   3  -2  258.57   10.30
   4   3  -2  231.88   10.60
   4   3  -2  253.57   12.30
   3  -3  -2  772.02   29.90
  -3  -3   2  749.92   29.80
  -3  -3   2  794.92   31.10
   3  -3  -2  801.22   29.20
   3  -3  -2  768.52   29.30
  -3  -3   2  779.92   30.70
   3  -3  -2  766.52   31.90
  -3  -3   2  769.12   30.20
   3  -3  -2  738.43   30.70
   3  -3  -2  774.12   29.40
  -3  -3   2  756.62   30.20
   3  -3  -2  807.22   30.00
  -3   3   2  796.62   31.80
  -3   3   2  807.82   29.60
   3   3  -2  722.43   30.10
  -3   3   2  759.82   29.30
   3   3  -2  767.62   28.30
  -3   3   2  819.52   29.90
   3   3  -2  768.32   30.60
  -3   3   2  756.02   30.20
   3   3  -2  794.12   30.60
   3   3  -2  788.42   30.50
   3   3  -2  787.82   30.30
  -3   3   2  789.82   30.10
   3   3  -2  745.43   28.10
  -3   3   2  795.32   29.60
   2  -3  -2 1472.65   52.79
  -2  -3   2 1448.96   52.59
   2  -3  -2 1332.47   53.09
  -2  -3   2 1415.26   53.29
   2  -3  -2 1386.26   53.79
  -2  -3   2 1389.96   50.89
  -2  -3   2 1455.25   52.99
   2  -3  -2 1382.06   51.49
   2  -3  -2 1408.76   52.69
  -2  -3   2 1481.25   53.19
   2  -3  -2 1415.16   52.29
   2  -3  -2 1446.36   52.59
  -2   3   2 1433.76   52.99
   2   3  -2 1444.46   53.09
  -2   3   2 1425.96   52.59
  -2   3   2 1386.26   51.69
   2   3  -2 1516.65   52.99
   2   3  -2 1379.86   53.09
   2   3  -2 1372.26   50.99
  -2   3   2 1469.85   53.89
  -2   3   2 1229.28   52.59
   2   3  -2 1357.06   52.89
   2   3  -2 1393.56   52.89
   2   3  -2 1464.05   52.89
  -2   3   2 1398.46   52.39
  -2   3   2 1418.96   52.69
   1  -3  -2   83.09    5.10
  -1  -3   2   80.69    3.80
   1  -3  -2   77.79    5.00
   1  -3  -2   84.39    5.10
  -1  -3   2   79.29    4.90
  -1  -3   2   75.79    5.10
   1  -3  -2   76.59    5.40
   1  -3  -2   83.89    3.90
  -1  -3   2   86.19    4.90
   1  -3  -2   75.89    5.30
  -1  -3   2   70.89    5.40
  -1  -3   2   83.99    5.20
   1  -3  -2   89.39    5.30
  -1   3   2   73.49    5.00
  -1   3   2   89.19    5.90
   1   3  -2   76.79    5.20
  -1   3   2   77.79    5.10
  -1   3   2   82.49    5.40
   1   3  -2   86.89    4.60
  -1   3   2   82.19    5.30
  -1   3   2   85.29    3.70
   1   3  -2   78.89    5.30
   1   3  -2   81.39    5.20
   1   3  -2   76.79    5.10
  -1   3   2   89.69    5.20
   1   3  -2   82.09    4.20
   1   3  -2   76.79    5.40
   0  -3   2  767.92   28.50
   0  -3  -2  727.83   29.30
   0  -3   2  780.82   29.20
   0  -3  -2  766.52   29.40
   0  -3   2  774.02   29.30
   0  -3   2  797.72   29.40
   0  -3   2  777.52   29.20
   0  -3  -2  728.33   28.00
   0  -3  -2  833.02   29.40
   0  -3  -2  730.53   28.70
   0  -3   2  751.32   29.50
   0  -3  -2  730.33   28.50
   0  -3  -2  704.83   29.20
   0  -3  -2  720.33   29.10
   0  -3   2  772.02   28.70
   0   3  -2  751.12   29.30
   0   3  -2  736.33   28.80
   0   3   2  808.62   29.40
   0   3   2  726.73   27.90
   0   3  -2  745.03   29.20
   0   3   2  718.43   29.40
   0   3   2  743.13   29.20
   0   3  -2  766.52   28.30
   0   3  -2  718.93   29.00
   0   3  -2  759.72   29.40
   0   3  -2  730.43   29.30
   0   3   2  766.22   29.40
   1  -3   2   24.40    3.20
  -1  -3  -2   21.80    3.40
   1  -3   2   22.70    3.20
  -1  -3  -2   26.50    3.40
  -1  -3  -2   26.30    3.50
   1  -3   2   22.60    2.40
  -1  -3  -2   21.20    2.10
  -1  -3  -2   22.00    3.20
   1  -3   2   28.10    3.50
   1  -3   2   29.20    3.80
  -1  -3  -2   24.40    3.00
   1  -3   2   26.00    3.20
  -1   3  -2   31.00    2.50
  -1   3  -2   23.00    3.20
  -1   3  -2   20.00    3.40
   1   3   2   23.60    3.30
   1   3   2   20.20    2.40
  -1   3  -2   22.90    2.90
  -1   3  -2   26.80    3.30
   1   3   2   18.40    3.10
   1   3   2   28.70    3.90
  -1   3  -2   25.80    3.50
   1   3   2   26.40    3.50
  -2  -3  -2 6250.37  218.08
   2  -3   2 6145.38  216.98
  -2  -3  -2 5807.92  217.58
  -2  -3  -2 5917.11  217.78
   2  -3   2 6248.17  218.48
   2  -3   2 5908.31  217.28
   2  -3   2 6069.89  217.68
   2  -3   2 5637.44  217.48
   2  -3   2 6040.50  216.68
  -2  -3  -2 5899.21  217.08
   2   3   2 5590.24  217.28
  -2   3  -2 5987.10  217.58
  -2   3  -2 6170.88  218.68
   2   3   2 6362.06  217.88
  -2   3  -2 6079.69  217.28
  -2   3  -2 5875.21  216.78
  -2   3  -2 6051.89  216.98
   2   3   2 6173.88  217.78
   3  -3   2  258.67   13.50
  -3  -3  -2  268.47   12.70
  -3  -3  -2  264.07   12.80
   3  -3   2  265.77   12.00
   3  -3   2  281.07   11.20
   3  -3   2  268.77   11.80
  -3  -3  -2  263.07   10.30
   3  -3   2  260.77   12.30
  -3  -3  -2  253.57   12.40
  -3  -3  -2  273.97   11.50
   3  -3   2  268.97   11.60
   3   3   2  255.77   12.10
   3   3   2  259.47   12.30
   3   3   2  272.87   12.70
   3   3   2  248.48   12.50
  -3   3  -2  269.47   12.00
  -3   3  -2  271.77   11.80
  -3   3  -2  277.07   13.90
  -3   3  -2  283.57   12.10
   3   3   2  261.17   12.10
  -3   3  -2  268.57   11.80
   3   3   2  264.27   10.00
  -3   3  -2  266.07   11.20
  -4  -3  -2   41.10    3.90
   4  -3   2   42.30    4.20
   4  -3   2   41.00    5.10
  -4  -3  -2   36.90    4.60
   4  -3   2   48.90    6.70
   4  -3   2   41.30    3.10
  -4  -3  -2   35.60    5.00
  -4  -3  -2   41.80    5.50
   4  -3   2   43.00    4.20
   4  -3   2   38.30    4.20
  -4   3  -2   48.70    7.20
  -4   3  -2   39.70    4.30
  -4   3  -2   44.40    4.10
   4   3   2   41.20    4.60
   4   3   2   34.50    4.90
  -4   3  -2   43.50    4.70
  -4   3  -2   37.80    4.10
   4   3   2   42.60    5.00
   4   3   2   34.80    4.60
   4   3   2   40.70    2.50
   4   3   2   43.00    5.60
   5  -3   2   92.49    7.10
  -5  -3  -2   90.59    5.50
  -5  -3  -2   94.59    8.20
  -5  -3  -2   97.99    5.90
   5  -3   2   93.99    6.60
   5  -3   2   85.19    5.40
   5  -3   2   89.49    4.50
   5  -3   2   90.09    9.10
  -5  -3  -2   89.29    6.80
   5  -3   2   92.49    6.00
  -5  -3  -2   87.99    6.90
   5   3   2   93.29    8.30
   5   3   2   90.49    6.50
   5   3   2   82.49    6.70
  -5   3  -2  104.39    9.60
  -5   3  -2   92.39    7.30
  -5   3  -2   86.99    5.80
   5   3   2   83.69    4.80
  -5   3  -2   87.19    6.00
  -5   3  -2   94.89    6.00
  -5   3  -2   89.39    4.80
   5   3   2   91.59    7.10
   5   3   2   91.79    6.60
  -6  -3  -2    7.30    3.90
  -6  -3  -2   12.60    3.90
  -6  -3  -2   15.70    5.70
  -6  -3  -2    9.50    3.20
   6  -3   2   10.70    3.00
   6  -3   2    7.50    3.90
   6  -3   2    6.40    4.50
   6  -3   2   -0.90    7.00
  -6   3  -2    8.80    2.00
   6   3   2    9.40    4.20
   6   3   2   11.30    3.40
  -6   3  -2   10.80    5.20
   6   3   2    5.20    2.70
  -6   3  -2   11.80    3.40
  -6   3  -2   10.80    2.90
   6   3   2   13.90    4.40
  -6   3  -2    7.20    6.10
  -6   3  -2    8.30    2.60
  -7  -3  -2   64.19    7.00
   7  -3   2   64.79    6.20
   7  -3   2   58.49    8.20
   7  -3   2   71.69    7.70
   7   3   2   67.69    7.30
  -7   3  -2   62.39    6.50
   7   3   2   66.79    7.60
  -7   3  -2   66.49   10.50
   7   3   2   61.79    6.40
   7   3   2   71.79    9.80
  -7   3  -2   53.49    6.20
   7   3   2   77.09    6.40
   7   3   2   58.49    5.90
   8  -3   2  142.19    9.60
   8  -3   2  114.29   11.60
  -8  -3  -2  139.29    9.80
   8  -3   2  133.89   11.40
   8  -3   2  134.59    8.80
  -8   3  -2  149.39    9.30
   8   3   2  160.28   13.70
   8   3   2  147.59    8.80
   8   3   2  150.18    9.50
   8   3   2  134.19   10.60
  -8   3  -2  132.79   16.80
   8   3   2  163.28   10.30
   8   3   2  133.79   10.90
   9  -3   2  -12.70    7.00
   9  -3   2   -6.00    5.20
  -9  -3  -2    8.30    6.40
   9  -3   2    4.30    4.10
  -9  -3  -2   -5.60    4.00
  -9   3  -2   -7.00   10.90
   9   3   2  -16.10    8.70
   9   3   2    5.50    7.30
  -9   3  -2   -0.70    4.30
   9   3   2   -4.90    3.60
   9   3   2   -7.50    5.50
  10  -3   2   16.80    3.40
 -10  -3  -2   14.80    4.90
  10  -3   2   26.60   11.00
 -10   3  -2   -5.20   12.70
  10   3   2   29.40   13.20
 -10   3  -2    7.70    5.10
  10   3   2   13.00    4.60
   9  -4  -2   12.50   11.10
  -9  -4   2   23.80    6.00
   9  -4  -2   16.00    8.10
   9  -4  -2   19.10    7.70
   9   4  -2   15.80    9.80
   9   4  -2    8.00    4.70
   9   4  -2   18.40    5.80
   9   4  -2   37.10   11.50
  -8  -4   2   11.80    8.40
  -8  -4   2    0.30    4.70
  -8  -4   2    4.90    6.00
   8  -4  -2    2.70    6.00
  -8   4   2    6.40    5.40
   8   4  -2   12.60    7.10
   8   4  -2    0.80    4.60
   8   4  -2    2.00    4.90
   8   4  -2   -3.10    4.10
  -8   4   2   -4.50   10.30
  -8   4   2    2.10    3.40
   7  -4  -2   -3.10    7.70
  -7  -4   2   -6.30    4.90
   7  -4  -2    9.80    4.80
  -7  -4   2    3.80    4.60
   7  -4  -2    3.60    3.00
   7  -4  -2   -2.20    6.50
  -7  -4   2    0.30    4.80
  -7  -4   2   16.50    7.30
   7   4  -2    1.80    3.90
   7   4  -2    9.80    6.10
  -7   4   2   18.40    5.00
  -7   4   2    0.00    3.20
   7   4  -2   -0.10    2.30
   7   4  -2   -3.00    4.30
   7   4  -2    4.20    2.50
  -7   4   2    6.50    8.50
   6  -4  -2  385.16   18.30
   6  -4  -2  378.16   16.90
  -6  -4   2  381.56   18.10
  -6  -4   2  376.36   17.00
   6  -4  -2  361.76   18.50
  -6  -4   2  367.36   18.00
  -6  -4   2  375.66   19.90
   6  -4  -2  363.66   16.30
  -6   4   2  409.96   21.20
  -6   4   2  366.36   13.80
   6   4  -2  353.56   17.60
   6   4  -2  362.76   14.30
  -6   4   2  401.26   17.30
  -6   4   2  341.27   13.70
   6   4  -2  390.26   17.60
  -6   4   2  381.26   16.60
   6   4  -2  387.16   18.30
   6   4  -2  346.77   14.10
   5  -4  -2    7.90    3.00
  -5  -4   2    9.30    3.50
   5  -4  -2    3.30    2.60
  -5  -4   2    1.20    2.70
  -5  -4   2    8.20    3.50
  -5  -4   2    3.30    4.50
   5  -4  -2    5.60    1.20
   5  -4  -2   14.60    7.00
   5  -4  -2    4.60    1.50
   5  -4  -2   -0.70    4.40
  -5  -4   2    1.10    3.50
  -5   4   2    3.50    1.80
  -5   4   2    3.00    2.60
   5   4  -2    8.10    3.80
  -5   4   2    4.80    3.10
  -5   4   2    3.40    3.30
  -5   4   2    1.60    2.20
  -5   4   2    1.60    4.70
   5   4  -2    5.60    3.20
   5   4  -2   -1.30    4.70
  -5   4   2    9.80    4.00
   5   4  -2    9.50    4.40
  -4  -4   2   35.80    5.20
   4  -4  -2   34.30    5.60
   4  -4  -2   37.10    6.90
  -4  -4   2   45.40    6.30
   4  -4  -2   36.30    4.50
  -4  -4   2   35.60    4.80
  -4  -4   2   43.00    5.20
   4  -4  -2   46.70    3.90
   4  -4  -2   36.40    4.10
   4  -4  -2   42.30    3.40
   4  -4  -2   36.80    4.80
  -4  -4   2   44.80    5.00
   4   4  -2   37.20    5.10
   4   4  -2   39.10    5.10
  -4   4   2   40.20    4.80
  -4   4   2   33.40    4.40
  -4   4   2   37.60    3.70
  -4   4   2   38.80    4.20
   4   4  -2   36.80    5.20
  -4   4   2   34.70    4.40
  -4   4   2   41.90    4.90
   4   4  -2   37.10    5.10
  -4   4   2   39.00    6.50
   4   4  -2   39.20    5.30
   3  -4  -2 1547.75   56.29
   3  -4  -2 1496.85   57.69
  -3  -4   2 1576.84   58.69
   3  -4  -2 1431.26   59.29
  -3  -4   2 1540.95   58.09
   3  -4  -2 1538.75   56.99
  -3  -4   2 1496.45   58.59
  -3  -4   2 1582.24   57.59
   3  -4  -2 1499.95   57.59
  -3  -4   2 1580.74   57.99
   3  -4  -2 1542.05   57.39
   3  -4  -2 1437.26   58.39
   3   4  -2 1518.15   57.99
  -3   4   2 1514.75   57.09
  -3   4   2 1554.74   59.49
  -3   4   2 1574.94   57.49
   3   4  -2 1555.44   58.29
  -3   4   2 1516.65   56.69
   3   4  -2 1482.45   57.99
  -3   4   2 1596.44   58.09
   3   4  -2 1481.75   58.29
  -3   4   2 1509.75   57.59
   3   4  -2 1635.44   58.29
   2  -4  -2 3700.43  129.49
  -2  -4   2 3518.15  129.59
  -2  -4   2 3785.62  129.89
   2  -4  -2 3530.15  130.39
  -2  -4   2 3532.85  129.09
   2  -4  -2 3511.35  129.39
  -2  -4   2 3427.96  129.49
   2  -4  -2 3457.65  128.89
  -2  -4   2 3434.46  126.89
  -2  -4   2 3549.94  130.09
   2  -4  -2 3501.75  129.29
   2  -4  -2 3365.76  129.79
  -2  -4   2 3539.65  129.39
   2  -4  -2 3511.75  127.59
   2   4  -2 3678.03  130.09
  -2   4   2 3679.13  130.39
   2   4  -2 3176.28  127.19
   2   4  -2 3605.34  128.99
   2   4  -2 3725.73  129.69
  -2   4   2 3502.35  127.79
  -2   4   2 3425.96  129.19
  -2   4   2 3577.64  129.09
  -2   4   2 3618.94  129.29
  -2   4   2 3553.64  129.59
   2   4  -2 3675.13  129.89
   2   4  -2 3597.84  129.59
   2   4  -2 3208.18  129.49
  -1  -4   2 1680.43   60.09
   1  -4  -2 1489.55   57.99
  -1  -4   2 1644.84   60.49
   1  -4  -2 1551.34   59.79
  -1  -4   2 1607.44   59.79
   1  -4  -2 1553.94   59.79
  -1  -4   2 1628.64   59.99
   1  -4  -2 1662.93   59.69
  -1  -4   2 1657.93   59.19
  -1  -4   2 1586.64   58.09
   1  -4  -2 1553.44   59.99
   1  -4  -2 1634.14   59.79
  -1  -4   2 1584.24   59.49
   1  -4  -2 1557.94   59.79
   1   4  -2 1602.14   58.79
  -1   4   2 1620.54   59.79
   1   4  -2 1600.34   59.99
   1   4  -2 1541.25   59.99
   1   4  -2 1492.75   58.29
  -1   4   2 1565.14   57.79
  -1   4   2 1637.84   59.99
  -1   4   2 1631.14   59.79
  -1   4   2 1440.36   59.39
  -1   4   2 1544.05   59.89
   1   4  -2 1629.64   60.29
   1   4  -2 1463.55   59.49
  -1   4   2 1588.34   59.59
   1   4  -2 1642.24   59.99
   0  -4  -2   85.39    5.50
   0  -4  -2   80.39    6.20
   0  -4   2   99.79    5.70
   0  -4  -2   87.39    5.30
   0  -4   2   90.69    6.10
   0  -4   2   90.59    6.60
   0  -4  -2   96.19    6.50
   0  -4  -2   81.89    6.10
   0  -4  -2   95.59    5.10
   0  -4  -2   93.39    6.60
   0  -4   2   90.39    5.50
   0  -4  -2   90.39    6.10
   0  -4   2   92.69    6.40
   0  -4   2   98.69    6.30
   0  -4   2   91.89    6.20
   0   4  -2   90.89    6.40
   0   4   2   91.99    6.40
   0   4  -2   91.09    6.00
   0   4  -2   85.99    5.80
   0   4   2   92.29    4.80
   0   4  -2   90.29    5.00
   0   4  -2  100.49    6.70
   0   4  -2   97.59    6.50
   0   4   2   93.09    6.30
   0   4   2   88.79    6.20
   0   4   2   88.89    6.30
   0   4  -2   99.09    6.50
   1  -4   2  450.85   17.90
  -1  -4  -2  432.86   19.10
  -1  -4  -2  449.66   17.40
  -1  -4  -2  442.26   19.60
   1  -4   2  445.76   19.00
   1  -4   2  451.25   19.00
   1  -4   2  444.26   19.10
  -1  -4  -2  454.05   19.40
  -1  -4  -2  466.45   18.40
  -1  -4  -2  449.36   19.10
  -1  -4  -2  488.55   17.80
   1  -4   2  441.26   19.10
   1  -4   2  460.45   19.50
  -1   4  -2  443.86   17.60
  -1   4  -2  462.05   19.20
   1   4   2  428.36   19.10
  -1   4  -2  428.06   19.20
   1   4   2  450.95   17.90
  -1   4  -2  417.06   19.10
   1   4   2  433.06   19.30
  -1   4  -2  440.56   19.00
  -1   4  -2  447.26   18.70
   1   4   2  436.56   19.50
   1   4   2  457.75   19.20
   2  -4   2  874.51   35.70
  -2  -4  -2  789.52   33.30
  -2  -4  -2  926.31   36.10
   2  -4   2  887.01   35.50
  -2  -4  -2  950.80   35.60
   2  -4   2  918.81   35.10
   2  -4   2  917.41   34.30
   2  -4   2  903.91   35.80
  -2  -4  -2  927.71   35.40
  -2  -4  -2  956.10   36.00
   2  -4   2  935.21   36.40
  -2  -4  -2  897.01   36.20
   2   4   2  925.31   36.00
   2   4   2  912.11   36.30
  -2   4  -2  870.11   34.90
   2   4   2  892.71   35.00
  -2   4  -2  887.41   36.50
   2   4   2  914.91   35.80
  -2   4  -2  890.71   34.40
  -2   4  -2  920.51   35.50
  -2   4  -2  942.11   36.00
  -2   4  -2  926.51   35.70
   2   4   2  934.01   35.90
   3  -4   2   46.30    5.10
  -3  -4  -2   63.49    5.20
   3  -4   2   48.90    6.50
  -3  -4  -2   61.99    6.10
   3  -4   2   60.19    4.20
  -3  -4  -2   63.29    5.20
  -3  -4  -2   50.09    5.70
   3  -4   2   59.69    5.70
   3  -4   2   50.59    5.10
   3  -4   2   56.99    4.50
  -3  -4  -2   53.89    5.50
  -3   4  -2   51.09    4.60
  -3   4  -2   55.39    7.20
  -3   4  -2   61.59    5.20
   3   4   2   41.60    5.30
  -3   4  -2   51.99    5.20
   3   4   2   43.40    6.00
  -3   4  -2   49.50    4.50
   3   4   2   55.59    5.40
  -3   4  -2   52.89    5.10
   3   4   2   45.80    5.60
   4  -4   2   19.80    3.60
  -4  -4  -2   22.70    3.70
   4  -4   2   15.70    5.70
   4  -4   2   19.90    4.50
   4  -4   2   23.40    3.10
   4  -4   2   24.20    3.90
   4  -4   2   19.60    3.50
  -4  -4  -2   26.10    4.30
  -4  -4  -2   26.20    4.90
  -4  -4  -2   13.80    3.80
  -4   4  -2   20.70    5.20
   4   4   2   22.50    4.00
   4   4   2   17.80    4.50
  -4   4  -2   20.40    3.60
  -4   4  -2   25.90    4.40
  -4   4  -2   18.60    3.50
  -4   4  -2   22.60    3.10
  -4   4  -2   24.10    4.30
   4   4   2   17.90    4.10
   4   4   2   19.10    4.50
   4   4   2   16.20    3.40
   5  -4   2   62.09    9.00
   5  -4   2   59.59    4.30
   5  -4   2   70.89    6.10
   5  -4   2   50.39    6.20
  -5  -4  -2   63.09    6.80
  -5  -4  -2   60.89    7.50
  -5  -4  -2   72.99    7.30
  -5  -4  -2   59.69    5.40
   5  -4   2   56.89    5.70
   5  -4   2   58.39    5.70
   5   4   2   50.09    6.20
   5   4   2   65.39    6.30
  -5   4  -2   53.09    4.40
  -5   4  -2   68.59    5.90
   5   4   2   54.89    7.20
   5   4   2   52.09    6.50
  -5   4  -2   53.29    5.70
  -5   4  -2   65.09    5.80
   5   4   2   59.89    8.20
  -5   4  -2   60.39    6.30
  -5   4  -2   67.89    9.20
   6  -4   2  306.37   14.70
   6  -4   2  301.47   14.50
  -6  -4  -2  311.97   17.40
   6  -4   2  315.27   12.60
   6  -4   2  267.97   15.50
  -6  -4  -2  306.37   15.60
  -6  -4  -2  313.97   13.80
   6   4   2  304.17   11.60
   6   4   2  291.17   14.90
  -6   4  -2  317.77   19.60
   6   4   2  286.27   15.10
  -6   4  -2  263.17   15.80
   6   4   2  311.27   12.00
  -6   4  -2  307.17   14.50
   6   4   2  280.37   15.50
  -6   4  -2  317.77   14.40
  -6   4  -2  303.27   13.70
   7  -4   2   18.90    5.40
  -7  -4  -2   17.90    7.80
  -7  -4  -2   20.70    4.80
   7  -4   2   13.70    6.30
   7  -4   2   11.40    4.10
  -7  -4  -2   20.10    5.30
  -7  -4  -2   21.10    6.60
   7   4   2    5.70    5.30
  -7   4  -2   23.30    3.40
   7   4   2   15.10    3.20
  -7   4  -2   29.10    8.50
  -7   4  -2   14.70    4.20
   7   4   2   22.20    5.10
   7   4   2   17.90    2.60
  -7   4  -2   19.60    5.00
   7   4   2   24.90    7.40
   7   4   2   18.00    6.10
   8  -4   2   15.70    4.70
   8  -4   2   15.90    6.90
  -8  -4  -2   13.00    5.40
  -8  -4  -2    3.50    6.40
   8  -4   2   24.70    8.10
   8   4   2    5.20    5.80
  -8   4  -2    2.70    9.80
   8   4   2   17.70    8.50
   8   4   2    2.00    6.70
   8   4   2   15.50    4.90
  -8   4  -2   13.90    5.50
   8   4   2   17.80    5.10
  -8   4  -2    9.10    4.70
   9  -4   2    2.90    8.50
  -9  -4  -2    7.30    5.50
   9  -4   2   18.60    6.30
   9   4   2   16.90    8.30
   9   4   2   20.20    5.20
  -9   4  -2   31.80   13.30
   9   4   2   21.40   10.10
  -9   4  -2   12.90    5.40
   9  -5  -2   11.90   12.00
  -9  -5   2   12.40   11.00
   9  -5  -2   -6.50    7.70
  -9  -5   2    5.50    6.60
   9   5  -2   -2.10    5.60
   9   5  -2    1.20   10.30
  -9   5   2    6.80    7.40
   9   5  -2   -6.70   10.40
  -8  -5   2    1.10    6.00
   8  -5  -2    5.40    6.10
  -8  -5   2    0.20    8.70
  -8  -5   2    3.00    9.40
   8   5  -2   10.60    8.30
  -8   5   2    5.80    6.50
  -8   5   2   -4.10    4.40
   8   5  -2   13.60    5.70
  -8   5   2   18.10   10.50
   8   5  -2    9.10    6.40
  -7  -5   2    0.60    6.30
   7  -5  -2    1.20    7.20
   7  -5  -2   -1.80    4.60
  -7  -5   2   -2.90    6.90
   7  -5  -2    2.20    3.50
  -7  -5   2    3.90    5.30
  -7   5   2   10.00    4.30
   7   5  -2   -2.70    5.10
   7   5  -2    0.60    4.90
  -7   5   2   11.90    8.40
  -7   5   2   -0.30    5.30
   7   5  -2   10.10    6.00
  -6  -5   2  108.09    8.70
   6  -5  -2  112.49    9.70
   6  -5  -2  111.29    8.00
   6  -5  -2  110.69   12.30
  -6  -5   2  131.29   11.70
   6  -5  -2  118.09    8.20
  -6  -5   2  104.79   10.10
  -6   5   2  115.99    9.90
   6   5  -2   89.89   10.50
  -6   5   2  117.99    8.70
  -6   5   2  121.39    9.00
   6   5  -2  136.79   10.10
  -6   5   2   94.79   12.30
   6   5  -2   95.99    9.80
  -6   5   2  118.59    6.90
  -5  -5   2   10.80    5.70
   5  -5  -2   14.60    4.10
  -5  -5   2   16.20    4.60
   5  -5  -2   16.70    3.40
  -5  -5   2   28.20    5.00
  -5  -5   2   25.50    5.60
   5  -5  -2   22.50    3.70
   5  -5  -2   23.40    6.50
  -5   5   2   17.40    4.80
  -5   5   2   16.00    5.00
  -5   5   2   33.60    7.10
   5   5  -2   23.00    6.20
   5   5  -2   13.10    4.70
   5   5  -2   25.10    5.10
  -5   5   2   31.00    5.50
  -5   5   2   17.80    3.80
  -5   5   2   20.40    4.30
   4  -5  -2  589.24   25.00
  -4  -5   2  582.94   26.20
   4  -5  -2  604.84   23.40
   4  -5  -2  561.64   23.70
  -4  -5   2  593.94   24.60
   4  -5  -2  584.74   25.00
   4  -5  -2  571.14   26.10
   4  -5  -2  568.94   27.50
  -4  -5   2  586.34   25.50
   4  -5  -2  625.84   24.50
  -4  -5   2  595.44   26.40
  -4   5   2  600.74   24.50
   4   5  -2  564.84   26.00
  -4   5   2  626.84   25.50
   4   5  -2  599.64   25.60
  -4   5   2  629.94   27.60
  -4   5   2  567.34   24.00
   4   5  -2  599.74   26.00
   4   5  -2  572.64   25.40
   4   5  -2  586.34   25.50
  -4   5   2  617.44   24.20
  -4   5   2  611.14   25.20
   3  -5  -2  194.98   10.20
   3  -5  -2  185.48   10.30
   3  -5  -2  181.78    9.70
   3  -5  -2  153.18   11.70
   3  -5  -2  187.68   11.70
  -3  -5   2  188.78   10.90
   3  -5  -2  193.08   10.40
  -3  -5   2  181.08   10.80
  -3  -5   2  176.28   10.50
  -3  -5   2  188.68   10.00
   3  -5  -2  189.78    8.50
  -3  -5   2  197.68   11.70
  -3   5   2  170.38   10.20
   3   5  -2  181.88   10.00
   3   5  -2  191.18   11.00
  -3   5   2  188.98   10.20
  -3   5   2  194.48    9.00
   3   5  -2  163.58   10.70
   3   5  -2  201.18   11.40
  -3   5   2  191.78   11.90
  -3   5   2  191.78   10.70
  -3   5   2  172.58   10.20
  -3   5   2  191.18    9.90
   3   5  -2  158.78   10.20
   2  -5  -2  191.88    8.70
  -2  -5   2  177.88   11.30
   2  -5  -2  186.48   10.60
  -2  -5   2  196.48   10.70
  -2  -5   2  206.68   10.50
  -2  -5   2  187.08   10.40
   2  -5  -2  168.38   11.10
   2  -5  -2  188.78   11.30
  -2  -5   2  187.48   10.90
   2  -5  -2  189.68   10.30
  -2  -5   2  186.88    7.80
   2  -5  -2  195.68   10.60
   2  -5  -2  208.08   10.90
  -2   5   2  194.48   11.30
   2   5  -2  190.48    8.30
   2   5  -2  213.68   11.40
   2   5  -2  174.88   11.10
   2   5  -2  200.88   10.90
  -2   5   2  212.58   10.70
  -2   5   2  202.18   10.70
   2   5  -2  188.88    9.80
  -2   5   2  203.58    8.80
  -2   5   2  187.78   10.80
   2   5  -2  198.88   11.30
   2   5  -2  188.98   10.60
  -2   5   2  194.78   10.90
  -1  -5   2  203.48   11.90
   1  -5  -2  193.28   10.80
   1  -5  -2  207.78    9.20
  -1  -5   2  218.58   11.20
  -1  -5   2  201.28    9.30
  -1  -5   2  208.98   10.90
  -1  -5   2  221.88   11.60
   1  -5  -2  193.58   11.00
  -1  -5   2  216.48   11.60
   1  -5  -2  201.98   11.10
   1  -5  -2  211.48   11.40
   1  -5  -2  207.88   11.30
  -1  -5   2  214.58   10.40
   1  -5  -2  193.58   11.40
   1   5  -2  200.98   11.80
   1   5  -2  197.98   11.40
   1   5  -2  207.78   11.50
  -1   5   2  213.48    8.80
   1   5  -2  202.78   11.00
   1   5  -2  205.08   11.70
  -1   5   2  204.38   11.40
   1   5  -2  206.18    9.80
  -1   5   2  212.78   11.30
  -1   5   2  202.18   11.10
  -1   5   2  194.88   11.40
  -1   5   2  204.78   11.10
   0  -5  -2  467.25   21.60
   0  -5   2  487.55   21.30
   0  -5   2  489.95   20.00
   0  -5  -2  498.25   19.70
   0  -5   2  508.45   22.20
   0  -5   2  513.45   21.70
   0  -5   2  523.35   20.50
   0  -5  -2  460.75   20.00
   0  -5  -2  493.15   21.30
   0  -5  -2  460.95   21.30
   0  -5  -2  475.25   21.20
   0  -5  -2  458.95   20.40
   0  -5   2  530.95   21.40
   0  -5  -2  497.85   21.60
   0  -5   2  461.05   21.10
   0   5  -2  490.15   19.60
   0   5  -2  464.95   20.50
   0   5  -2  480.75   21.00
   0   5  -2  463.65   21.30
   0   5  -2  496.65   21.50
   0   5   2  484.65   21.70
   0   5  -2  523.25   21.80
   0   5  -2  505.05   21.90
   0   5   2  471.65   21.40
   0   5   2  495.85   21.50
   0   5   2  495.15   21.40
   1  -5   2  160.58    9.60
   1  -5   2  167.78    9.60
  -1  -5  -2  166.58   10.20
   1  -5   2  181.98    9.70
  -1  -5  -2  141.29    9.70
  -1  -5  -2  161.78    8.70
  -1  -5  -2  165.38    8.20
  -1  -5  -2  165.68    9.90
   1  -5   2  162.98    8.20
   1  -5   2  172.68    9.60
  -1  -5  -2  157.98    9.80
   1  -5   2  171.48    9.90
  -1  -5  -2  155.68    7.80
   1  -5   2  174.88   10.40
  -1   5  -2  167.78   10.00
   1   5   2  166.78   10.20
  -1   5  -2  161.78    9.30
   1   5   2  159.58    9.60
  -1   5  -2  174.38   10.00
   1   5   2  165.98   10.40
   1   5   2  141.79    9.40
  -1   5  -2  163.38    7.80
  -1   5  -2  163.58    9.60
  -1   5  -2  176.58    9.90
  -1   5  -2  160.08    9.80
   1   5   2  161.08    8.00
  -2  -5  -2  414.56   16.20
   2  -5   2  398.46   18.80
  -2  -5  -2  362.86   15.60
  -2  -5  -2  425.76   19.00
  -2  -5  -2  405.76   18.10
   2  -5   2  426.26   17.10
   2  -5   2  397.06   19.10
   2  -5   2  436.86   18.20
  -2  -5  -2  395.16   19.10
   2  -5   2  395.76   18.70
  -2  -5  -2  419.36   19.50
  -2  -5  -2  476.25   18.80
   2  -5   2  399.86   18.50
  -2   5  -2  411.56   19.40
  -2   5  -2  403.86   17.90
  -2   5  -2  419.16   17.10
  -2   5  -2  433.16   18.80
   2   5   2  389.86   18.90
   2   5   2  410.06   17.50
   2   5   2  394.76   18.70
  -2   5  -2  432.36   18.70
  -2   5  -2  413.86   18.80
  -2   5  -2  440.26   19.20
   2   5   2  407.06   18.90
   2   5   2  413.16   19.40
   3  -5   2  910.71   36.90
   3  -5   2  947.21   35.10
   3  -5   2  919.31   36.70
  -3  -5  -2  895.71   37.30
   3  -5   2  899.61   35.70
  -3  -5  -2  895.41   37.00
   3  -5   2  894.61   37.90
  -3  -5  -2  943.71   37.70
   3  -5   2  874.11   36.90
  -3  -5  -2  923.11   36.20
  -3  -5  -2  914.91   36.90
  -3   5  -2  930.51   35.50
  -3   5  -2  904.91   35.80
  -3   5  -2  898.11   36.60
   3   5   2  909.11   36.20
   3   5   2  932.01   37.30
  -3   5  -2  965.20   37.10
  -3   5  -2  911.61   36.70
   3   5   2  863.91   37.30
   3   5   2  899.01   36.90
   3   5   2  935.61   37.30
  -3   5  -2  971.80   38.80
   4  -5   2   48.70    6.10
   4  -5   2   50.59    5.10
  -4  -5  -2   46.50    5.90
  -4  -5  -2   53.39    7.30
   4  -5   2   57.79    5.20
   4  -5   2   48.90    6.80
  -4  -5  -2   54.69    7.00
   4  -5   2   44.60    8.00
  -4  -5  -2   56.69    6.00
   4  -5   2   62.29    6.50
  -4  -5  -2   49.99    6.80
  -4   5  -2   47.90    5.30
   4   5   2   46.20    6.50
  -4   5  -2   43.00    6.10
   4   5   2   56.39    7.20
   4   5   2   39.80    6.60
  -4   5  -2   56.09    8.40
  -4   5  -2   45.00    5.80
  -4   5  -2   60.19    6.30
   4   5   2   54.19    7.10
  -4   5  -2   42.80    5.70
   4   5   2   60.19    6.80
  -5  -5  -2   56.69    7.40
   5  -5   2   59.39    6.90
  -5  -5  -2   73.09    8.60
   5  -5   2   69.59    7.00
   5  -5   2   59.89    6.10
  -5  -5  -2   67.69    7.10
  -5  -5  -2   61.89    6.30
   5  -5   2   66.79    8.40
  -5   5  -2   59.99    6.90
   5   5   2   62.69    7.30
  -5   5  -2   56.69    7.50
  -5   5  -2   53.69    6.60
  -5   5  -2   73.69   10.00
   5   5   2   75.79    8.10
   5   5   2   55.59    7.30
  -5   5  -2   54.69    6.90
  -6  -5  -2    2.00    6.10
   6  -5   2    5.20    3.40
  -6  -5  -2    5.40    4.20
   6  -5   2    0.20    4.40
   6  -5   2   -0.90    3.70
   6  -5   2   -2.10    6.40
  -6  -5  -2    4.20    4.90
  -6  -5  -2   -6.00    3.90
   6   5   2    4.60    5.20
  -6   5  -2    1.80    3.90
  -6   5  -2    2.70    4.40
  -6   5  -2   -8.40    6.60
   6   5   2   -5.50    5.20
  -6   5  -2    7.30    4.20
  -6   5  -2   -1.50    5.90
   6   5   2    1.50    4.50
  -7  -5  -2   18.40    6.20
   7  -5   2   25.90    5.90
  -7  -5  -2   15.00    4.90
  -7  -5  -2   20.90    8.10
   7  -5   2    0.50    8.10
  -7  -5  -2   24.90    6.30
   7  -5   2   16.30    5.10
  -7   5  -2   19.50    5.50
   7   5   2   15.70    7.50
  -7   5  -2   23.40    5.40
  -7   5  -2   21.40    4.40
   7   5   2   15.70    7.10
  -7   5  -2   15.30    9.20
   7   5   2   32.90    6.60
  -8  -5  -2    4.60    5.70
   8  -5   2    8.20    6.90
   8  -5   2   -1.50    5.10
  -8   5  -2    7.50    5.30
   8   5   2   -0.30    5.50
   8   5   2   -2.00    7.00
  -8   5  -2   -2.40   10.40
  -8   5  -2    8.20    5.90
   8   5   2   -9.30    9.10
   9  -5   2   69.79   11.10
   9  -5   2   49.10    7.60
  -9  -5  -2   58.39    9.00
  -9   5  -2   79.29   15.60
   9   5   2   71.69   13.20
  -9   5  -2   81.69   10.40
   9   5   2   59.89    8.00
  -9   5  -2   43.50    9.10
   9  -6  -2  -13.40   12.30
  -9  -6   2    9.70   13.50
   9  -6  -2    2.80    8.20
  -9  -6   2  -13.40    7.50
  -9   6   2    3.40    8.70
   9   6  -2   17.30   12.70
   9   6  -2   14.60    7.40
   8  -6  -2    5.20    6.50
   8  -6  -2   -1.90   10.60
  -8  -6   2    3.30   11.00
  -8  -6   2   14.30    7.50
  -8   6   2   -3.90    5.20
   8   6  -2    8.60   10.20
   8   6  -2    0.50    6.60
  -8   6   2    0.10   10.90
  -8   6   2    5.90    7.00
   7  -6  -2   55.09    7.60
  -7  -6   2   34.90   10.30
   7  -6  -2   37.70    6.40
  -7  -6   2   49.10    8.80
  -7  -6   2   56.69   11.20
   7   6  -2   42.00    9.10
  -7   6   2   61.89    8.30
   7   6  -2   55.09   10.60
  -7   6   2   47.30    7.60
  -7   6   2   43.40   11.40
   7   6  -2   45.80    7.70
  -6  -6   2    4.50    5.50
   6  -6  -2    8.20    4.00
   6  -6  -2    9.30    4.40
   6  -6  -2    8.70    3.20
  -6  -6   2   12.50    4.90
  -6  -6   2   11.60    7.60
  -6   6   2   -1.80    7.20
  -6   6   2   -2.50    6.30
  -6   6   2   -0.70    3.90
   6   6  -2   11.50    7.10
  -6   6   2    8.20    5.40
   6   6  -2   10.80    5.50
   6   6  -2   10.30    6.00
  -6   6   2    8.70    4.80
   5  -6  -2  735.63   29.70
  -5  -6   2  775.12   33.90
   5  -6  -2  768.82   31.90
  -5  -6   2  788.92   33.80
  -5  -6   2  732.03   32.20
   5  -6  -2  762.32   30.50
  -5  -6   2  718.03   31.40
  -5   6   2  757.62   30.90
  -5   6   2  768.22   32.00
  -5   6   2  731.23   31.80
  -5   6   2  806.72   32.20
  -5   6   2  812.42   31.10
   5   6  -2  696.73   32.00
   5   6  -2  756.22   32.80
  -5   6   2  767.62   35.10
   5   6  -2  711.03   32.80
  -4  -6   2   94.69   10.10
   4  -6  -2  110.99    8.40
   4  -6  -2  105.59    8.70
  -4  -6   2  102.79   10.30
   4  -6  -2   92.59   10.50
   4  -6  -2  108.39    8.60
  -4  -6   2   92.09    8.60
  -4  -6   2   84.79    8.80
   4  -6  -2  113.69    6.70
  -4  -6   2  112.29    9.70
   4   6  -2  120.69    9.10
  -4   6   2  113.69   10.90
  -4   6   2  103.99    8.80
  -4   6   2  117.49    7.50
  -4   6   2  102.19    8.20
   4   6  -2   96.59   10.40
  -4   6   2  122.89    9.70
   4   6  -2  107.09    9.70
  -4   6   2   94.29    8.50
   4   6  -2   86.89   10.00
   3  -6  -2 1055.49   44.30
   3  -6  -2 1131.19   42.20
  -3  -6   2 1129.99   45.00
   3  -6  -2 1072.49   46.00
   3  -6  -2 1122.99   43.70
   3  -6  -2 1155.68   44.70
  -3  -6   2 1086.29   44.80
  -3  -6   2 1200.78   45.00
   3  -6  -2 1057.29   45.30
  -3  -6   2 1064.19   45.50
  -3  -6   2 1139.69   44.20
  -3  -6   2 1107.89   44.80
   3  -6  -2 1132.19   44.30
  -3   6   2 1114.49   43.80
  -3   6   2 1096.39   44.10
  -3   6   2 1129.49   44.80
   3   6  -2 1115.69   44.70
   3   6  -2 1071.89   43.60
   3   6  -2 1119.89   45.00
   3   6  -2 1187.98   45.70
  -3   6   2 1137.39   42.40
  -3   6   2 1123.39   45.80
   3   6  -2 1067.99   45.10
  -3   6   2 1159.18   44.70
   2  -6  -2   67.19    6.80
  -2  -6   2   76.59    7.30
   2  -6  -2   63.99    7.70
   2  -6  -2   70.09    7.80
   2  -6  -2   54.19    6.60
  -2  -6   2   64.69    7.20
   2  -6  -2   62.59    6.90
   2  -6  -2   73.99    5.00
  -2  -6   2   55.19    6.80
  -2  -6   2   64.49    7.70
  -2  -6   2   63.69    3.90
  -2  -6   2   67.29    8.20
   2  -6  -2   56.39    6.90
  -2  -6   2   65.89    7.80
   2   6  -2   60.89    7.10
  -2   6   2   62.09    7.40
   2   6  -2   57.89    4.70
   2   6  -2   61.99    6.10
   2   6  -2   62.09    8.00
  -2   6   2   72.29    6.70
  -2   6   2   59.69    7.10
  -2   6   2   60.99    4.70
   2   6  -2   72.89    7.70
  -2   6   2   78.49    7.50
  -2   6   2   70.59    7.10
  -2   6   2   57.19    7.20
   2   6  -2   57.49    8.00
   2   6  -2   53.59    6.80
  -1  -6   2   59.29    6.40
   1  -6  -2   43.60    6.80
   1  -6  -2   49.99    6.60
  -1  -6   2   42.80    6.90
  -1  -6   2   49.20    6.90
   1  -6  -2   53.89    7.00
  -1  -6   2   55.19    5.50
   1  -6  -2   42.90    4.40
  -1  -6   2   54.29    7.10
  -1  -6   2   56.69    6.50
   1  -6  -2   43.70    5.90
   1  -6  -2   48.30    6.20
  -1  -6   2   52.69    4.60
   1  -6  -2   49.99    6.30
  -1   6   2   48.20    6.30
  -1   6   2   53.59    6.80
  -1   6   2   53.89    4.00
   1   6  -2   60.89    5.00
   1   6  -2   66.49    7.60
   1   6  -2   65.39    7.70
  -1   6   2   45.30    6.20
  -1   6   2   63.59    6.60
  -1   6   2   50.39    5.90
  -1   6   2   40.30    6.20
   1   6  -2   47.90    6.30
   1   6  -2   55.39    7.80
   1   6  -2   50.39    5.30
   1   6  -2   50.39    6.90
   0  -6  -2  307.27   15.90
   0  -6   2  307.77   15.50
   0  -6   2  343.07   14.40
   0  -6   2  313.47   15.70
   0  -6  -2  306.97   16.10
   0  -6   2  313.17   16.10
   0  -6  -2  289.67   15.60
   0  -6  -2  299.47   15.70
   0  -6   2  305.77   16.80
   0  -6   2  307.37   15.80
   0  -6  -2  323.57   14.00
   0  -6   2  311.97   14.60
   0  -6  -2  298.87   14.20
   0  -6  -2  276.17   14.70
   0  -6  -2  333.97   16.80
   0   6   2  304.87   15.90
   0   6  -2  300.67   16.30
   0   6  -2  332.27   16.30
   0   6  -2  350.06   15.30
   0   6  -2  276.37   15.70
   0   6   2  331.37   16.60
   0   6  -2  309.87   15.60
   0   6  -2  285.27   15.70
   0   6   2  329.97   16.50
   0   6   2  316.57   15.90
   0   6  -2  307.77   13.50
   0   6   2  307.17   13.20
   1  -6   2  264.27   14.30
  -1  -6  -2  272.17   12.30
   1  -6   2  282.47   14.70
  -1  -6  -2  250.17   14.80
  -1  -6  -2  284.67   14.40
  -1  -6  -2  305.27   15.60
   1  -6   2  274.07   12.70
   1  -6   2  269.77   14.30
  -1  -6  -2  279.87   12.70
   1  -6   2  256.07   15.30
   1  -6   2  240.18   13.90
   1  -6   2  282.57   14.20
  -1  -6  -2  276.77   13.10
  -1  -6  -2  270.97   14.70
  -1   6  -2  266.27   14.50
  -1   6  -2  268.87   14.70
   1   6   2  296.57   15.50
   1   6   2  285.87   14.70
  -1   6  -2  277.67   14.10
  -1   6  -2  257.57   14.30
   1   6   2  243.18   14.20
  -1   6  -2  281.67   12.20
   1   6   2  279.87   12.60
  -1   6  -2  276.37   14.40
  -1   6  -2  285.57   15.00
   1   6   2  280.77   14.90
  -2  -6  -2  226.98   12.30
  -2  -6  -2  241.38   12.40
   2  -6   2  241.58   12.10
  -2  -6  -2  226.78   13.50
   2  -6   2  217.98   13.00
   2  -6   2  217.98   10.90
  -2  -6  -2  215.78    9.30
   2  -6   2  220.58   12.70
  -2  -6  -2  201.28    9.60
   2  -6   2  216.98   12.70
   2  -6   2  213.38   12.70
  -2  -6  -2  227.98   12.90
  -2  -6  -2  222.98   13.30
  -2   6  -2  218.38   11.90
   2   6   2  222.98   11.20
   2   6   2  222.68   12.80
   2   6   2  219.48   13.00
   2   6   2  241.58   13.80
  -2   6  -2  217.18   12.50
  -2   6  -2  210.38   13.10
  -2   6  -2  211.98   12.80
  -2   6  -2  211.08   12.30
  -2   6  -2  220.08   12.60
   2   6   2  207.18   13.10
  -2   6  -2  211.88   10.60
   3  -6   2  677.83   29.30
  -3  -6  -2  747.13   30.10
   3  -6   2  713.03   30.60
  -3  -6  -2  741.73   30.60
   3  -6   2  705.23   30.50
   3  -6   2  702.23   31.50
   3  -6   2  734.23   28.60
  -3  -6  -2  722.83   30.90
  -3  -6  -2  735.13   31.60
  -3  -6  -2  722.33   31.10
   3  -6   2  669.03   30.60
   3   6   2  678.53   29.30
   3   6   2  736.53   31.20
  -3   6  -2  733.93   30.80
  -3   6  -2  745.93   30.80
   3   6   2  739.23   31.00
  -3   6  -2  690.83   29.40
  -3   6  -2  719.23   30.50
   3   6   2  740.63   31.20
  -3   6  -2  744.83   28.90
   3   6   2  715.33   31.50
  -3   6  -2  705.63   31.80
  -4  -6  -2   90.29    8.90
   4  -6   2   88.19    6.30
  -4  -6  -2   96.09    9.80
   4  -6   2  105.09   10.40
  -4  -6  -2   83.39    8.20
   4  -6   2   98.69    8.70
  -4  -6  -2   94.39    8.70
  -4  -6  -2   76.79    9.80
   4  -6   2   93.19    8.50
  -4   6  -2  100.19    8.50
  -4   6  -2   89.49   10.50
  -4   6  -2   89.59    8.40
  -4   6  -2   85.59    7.00
   4   6   2   80.79   10.50
  -4   6  -2   85.99    7.90
   4   6   2  107.59    9.30
   4   6   2   90.59    8.60
   4   6   2   97.59    9.60
   4   6   2   84.79    9.00
  -5  -6  -2  169.58   13.40
   5  -6   2  153.18    9.30
   5  -6   2  129.89   10.50
  -5  -6  -2  152.38   10.90
  -5  -6  -2  157.68   10.50
  -5  -6  -2  154.88   12.40
   5  -6   2  158.58   11.30
   5  -6   2  142.99   13.00
   5   6   2  160.38   12.00
  -5   6  -2  155.18   14.30
  -5   6  -2  164.78   10.70
  -5   6  -2  130.49   11.00
   5   6   2  160.38   12.30
   5   6   2  142.29   11.20
  -5   6  -2  147.09   10.60
  -5   6  -2  141.29   11.00
   6  -6   2    1.70    8.50
   6  -6   2    6.60    4.70
   6  -6   2    2.20    4.40
  -6  -6  -2   -0.80    5.60
   6  -6   2   -0.60    4.80
  -6  -6  -2   -2.50    6.90
  -6  -6  -2   -1.80    5.20
  -6  -6  -2   -3.40    4.70
  -6   6  -2   -2.30    8.20
  -6   6  -2    3.10    5.00
  -6   6  -2    0.70    4.90
  -6   6  -2    2.90    5.10
   6   6   2   11.80    6.00
   6   6   2    7.10    5.20
   6   6   2    4.80    6.50
   7  -6   2   37.30    7.20
   7  -6   2   29.90    6.90
  -7  -6  -2   32.30   10.00
  -7  -6  -2   37.20    7.80
   7   6   2   42.40    9.30
   7   6   2   49.00    9.40
  -7   6  -2   27.40    6.20
  -7   6  -2   34.30    6.80
  -7   6  -2   30.90   11.00
   7   6   2   29.00    7.50
  -7   6  -2   23.80    6.50
   8  -6   2   -2.00    7.30
  -8  -6  -2    3.90    6.90
  -8  -6  -2    4.50   10.10
   8  -6   2   -3.70    5.80
   8   6   2   18.00    9.60
  -8   6  -2   -2.40    6.10
   8   6   2    6.90    6.90
  -8   6  -2   -5.90   10.70
  -8   6  -2   -0.70    6.30
   9  -6   2    9.20    9.60
   9  -6   2   -4.00    6.70
   9   6   2   -9.40    7.00
   9   6   2    7.30   12.60
  -9   6  -2  -19.20   13.00
  -9   6  -2   11.00    7.20
  -8  -7   2   17.30    9.20
   8  -7  -2   14.30    6.70
  -8  -7   2   11.00   11.10
   8  -7  -2   21.00   12.00
  -8   7   2   21.60   13.00
  -8   7   2   29.40    7.70
   8   7  -2    7.20    8.10
   8   7  -2    8.60   11.90
  -8   7   2   30.60    9.00
   7  -7  -2   -6.00    5.70
   7  -7  -2    1.70    5.20
  -7  -7   2   -7.30    7.70
  -7  -7   2  -10.40    9.00
   7   7  -2   13.80    7.30
   7   7  -2   19.60   10.90
  -7   7   2  -11.40   10.40
  -7   7   2   -4.80    6.50
  -7   7   2   -1.30    6.00
  -6  -7   2    0.40    8.50
   6  -7  -2    0.40    5.30
  -6  -7   2   11.30    7.70
   6  -7  -2    3.20    4.50
   6  -7  -2    4.80    4.40
  -6   7   2   -2.70    8.60
  -6   7   2   13.20    6.10
   6   7  -2   -5.90    6.90
   6   7  -2   -8.60    5.80
  -6   7   2    0.10    4.90
   6   7  -2   10.10    8.70
  -6   7   2    2.00    6.90
  -6   7   2    7.60    6.60
   5  -7  -2   39.80    6.50
  -5  -7   2   40.10    8.60
  -5  -7   2   28.70    8.50
  -5  -7   2   32.70    6.10
   5  -7  -2   64.49    8.30
   5  -7  -2   55.29    5.70
  -5   7   2   42.90    6.80
  -5   7   2   30.80    6.50
   5   7  -2   47.00    8.70
  -5   7   2   25.20    5.60
   5   7  -2   47.60    9.20
   5   7  -2   43.50    7.70
  -5   7   2   42.80    7.10
  -5   7   2   54.89    9.10
  -5   7   2   42.90    9.80
   4  -7  -2   16.20    4.90
  -4  -7   2   16.00    7.00
   4  -7  -2   13.40    5.00
  -4  -7   2   10.70    6.30
   4  -7  -2   20.30    4.10
  -4  -7   2    9.10    5.00
   4  -7  -2   12.60    5.10
  -4   7   2   22.60    6.40
  -4   7   2   19.80    4.40
   4   7  -2   13.10    6.10
   4   7  -2   13.70    7.30
  -4   7   2   15.90    5.70
  -4   7   2   11.30    7.20
  -4   7   2   16.20    5.20
  -4   7   2   10.80    4.90
   4   7  -2   12.80    5.40
   3  -7  -2  217.28   13.40
  -3  -7   2  206.38   13.70
  -3  -7   2  236.58   14.00
   3  -7  -2  228.08   13.50
   3  -7  -2  231.88   11.20
  -3  -7   2  211.98   13.90
  -3  -7   2  219.68   14.90
   3  -7  -2  240.58   14.00
  -3  -7   2  215.08   15.00
   3  -7  -2  195.08   15.30
  -3   7   2  234.28   13.70
   3   7  -2  217.78   13.80
   3   7  -2  231.58   14.90
  -3   7   2  226.68   14.80
  -3   7   2  229.68   13.20
  -3   7   2  235.08   13.80
   3   7  -2  206.28   14.40
   3   7  -2  247.88   15.40
  -3   7   2  245.48   14.20
  -3   7   2  219.98   11.20
   2  -7  -2   -1.50    4.40
  -2  -7   2    5.80    4.90
  -2  -7   2   -0.90    4.10
   2  -7  -2    0.90    2.80
   2  -7  -2   -1.20    4.40
  -2  -7   2   -5.50    4.70
  -2  -7   2    6.60    4.90
  -2  -7   2   -0.50    5.10
   2  -7  -2   -4.20    5.10
   2  -7  -2   -7.40    4.00
   2  -7  -2    2.30    6.50
  -2  -7   2    2.90    5.20
   2  -7  -2    0.10    4.40
  -2  -7   2    4.00    2.10
  -2   7   2    3.00    4.60
   2   7  -2    4.00    5.40
   2   7  -2    6.70    5.80
   2   7  -2   -5.10    4.80
  -2   7   2    3.80    2.90
   2   7  -2    2.20    2.90
  -2   7   2    6.00    5.30
  -2   7   2    7.50    4.40
  -2   7   2    3.40    4.30
  -2   7   2   -5.90    4.60
  -2   7   2    1.70    4.70
   2   7  -2    0.40    3.80
   2   7  -2    5.10    4.60
   1  -7  -2    6.90    4.90
  -1  -7   2   15.40    5.10
  -1  -7   2    6.80    3.70
   1  -7  -2    6.20    4.10
   1  -7  -2   15.50    3.60
   1  -7  -2   14.30    4.70
   1  -7  -2   17.60    5.30
  -1  -7   2    9.40    5.30
  -1  -7   2   17.50    5.10
  -1  -7   2   15.10    5.90
   1  -7  -2   13.10    5.90
  -1  -7   2   16.60    4.60
  -1  -7   2   17.40    5.80
   1  -7  -2   15.30    5.10
   1  -7  -2   13.70    6.00
  -1   7   2   12.60    5.40
  -1   7   2   25.70    6.10
   1   7  -2   20.30    5.70
   1   7  -2   15.50    5.40
   1   7  -2   17.10    5.60
   1   7  -2   11.90    5.20
  -1   7   2   22.80    5.40
   1   7  -2   13.30    3.60
  -1   7   2   14.00    5.10
  -1   7   2   19.60    3.20
  -1   7   2   12.20    5.20
   1   7  -2    5.50    5.40
   1   7  -2    9.20    4.00
  -1   7   2   15.90    5.30
   0  -7   2  411.26   20.10
   0  -7  -2  422.96   17.90
   0  -7  -2  365.16   19.90
   0  -7   2  376.56   19.60
   0  -7   2  397.06   18.10
   0  -7  -2  402.86   20.70
   0  -7   2  396.96   20.10
   0  -7   2  406.66   18.50
   0  -7  -2  418.56   19.00
   0  -7   2  366.86   19.50
   0  -7  -2  393.06   20.00
   0  -7  -2  385.16   18.00
   0  -7  -2  431.56   20.30
   0  -7  -2  403.36   20.40
   0  -7   2  415.46   21.10
   0   7  -2  369.36   20.30
   0   7  -2  372.06   19.40
   0   7  -2  406.76   17.10
   0   7   2  380.16   20.80
   0   7   2  414.96   16.90
   0   7  -2  408.06   18.70
   0   7  -2  418.76   20.70
   0   7  -2  398.26   20.30
   0   7  -2  411.06   20.10
   0   7   2  384.76   20.20
   0   7   2  388.86   20.00
   0   7   2  415.26   19.90
  -1  -7  -2    0.80    3.90
  -1  -7  -2    8.10    5.50
   1  -7   2    4.90    3.20
  -1  -7  -2    9.30    4.20
   1  -7   2    7.80    6.00
   1  -7   2    5.20    5.20
   1  -7   2    1.90    4.30
  -1  -7  -2   -3.80    3.20
  -1  -7  -2   12.00    5.60
   1  -7   2    8.50    4.80
   1  -7   2    1.30    5.70
  -1  -7  -2    8.90    5.40
  -1  -7  -2    0.00    5.20
   1  -7   2    5.60    4.70
   1   7   2   12.80    5.40
  -1   7  -2    2.90    4.20
   1   7   2    3.30    5.10
  -1   7  -2    3.60    2.90
   1   7   2    4.90    3.00
  -1   7  -2    9.10    5.10
   1   7   2    8.30    5.00
  -1   7  -2    2.20    5.00
  -1   7  -2    7.60    5.90
  -1   7  -2    2.50    4.30
  -1   7  -2    4.20    4.90
   1   7   2    0.80    5.60
   2  -7   2   45.40    6.50
  -2  -7  -2   41.50    6.90
  -2  -7  -2   41.80    6.90
  -2  -7  -2   41.10    7.50
   2  -7   2   53.79    7.60
   2  -7   2   40.10    6.80
  -2  -7  -2   44.60    4.30
   2  -7   2   35.40    7.50
  -2  -7  -2   45.10    6.70
  -2  -7  -2   31.60    4.40
   2  -7   2   27.90    6.80
   2  -7   2   39.30    5.30
  -2  -7  -2   37.80    7.30
  -2   7  -2   45.60    7.60
   2   7   2   46.40    7.90
  -2   7  -2   42.30    7.90
   2   7   2   35.10    5.00
  -2   7  -2   42.40    5.10
   2   7   2   47.70    7.70
  -2   7  -2   43.10    6.90
  -2   7  -2   34.20    6.10
  -2   7  -2   39.00    7.10
   2   7   2   36.80    6.90
   2   7   2   43.40    7.60
   3  -7   2  107.59   11.40
  -3  -7  -2  130.89   10.10
  -3  -7  -2  122.09   10.60
   3  -7   2  111.09   11.90
   3  -7   2  133.39   10.70
  -3  -7  -2  135.79   11.80
  -3  -7  -2  112.29   10.30
  -3  -7  -2  114.19   11.20
   3  -7   2  133.09   10.50
   3  -7   2  129.29    8.40
  -3   7  -2   98.09    9.50
  -3   7  -2  119.19   10.40
   3   7   2  125.69   11.00
  -3   7  -2  120.29   10.30
  -3   7  -2  145.19   11.90
   3   7   2  123.59   10.90
   3   7   2  101.49   10.30
  -3   7  -2  134.79   10.40
   3   7   2  111.29    9.50
   3   7   2  101.79   12.70
  -3   7  -2  117.09    9.60
  -3   7  -2  109.99    8.30
  -4  -7  -2  324.57   18.10
  -4  -7  -2  298.27   16.60
  -4  -7  -2  295.27   17.20
  -4  -7  -2  310.87   18.30
   4  -7   2  312.27   16.60
   4  -7   2  326.17   17.20
   4  -7   2  289.37   14.40
  -4   7  -2  304.27   16.40
  -4   7  -2  315.57   16.90
  -4   7  -2  297.37   16.90
   4   7   2  288.97   17.10
  -4   7  -2  288.47   15.00
   4   7   2  293.07   17.50
  -4   7  -2  281.97   18.70
   4   7   2  281.37   17.10
   5  -7   2   53.19    7.60
   5  -7   2   47.80    6.30
  -5  -7  -2   39.90    6.80
  -5  -7  -2   37.00    8.20
  -5  -7  -2   53.79   10.10
   5  -7   2   53.79    7.90
  -5   7  -2   46.70   10.60
   5   7   2   35.50    8.20
  -5   7  -2   50.69    8.40
  -5   7  -2   42.10    7.00
  -5   7  -2   29.40    6.30
   5   7   2   30.50    7.40
   5   7   2   54.09    9.00
  -5   7  -2   31.60    6.90
  -6  -7  -2    3.40    7.80
   6  -7   2    3.80    5.60
   6  -7   2    2.70    4.80
   6  -7   2    5.00    6.00
  -6  -7  -2   -4.50    6.90
   6   7   2    2.30    6.90
   6   7   2   -8.90    8.00
  -6   7  -2    3.80    6.00
   6   7   2   -1.30    7.80
  -6   7  -2    1.10    8.80
  -6   7  -2    7.10    6.90
  -7  -7  -2   -0.20    9.30
   7  -7   2   -4.10    6.10
  -7  -7  -2   -4.60    7.70
   7  -7   2   -1.30    6.40
   7   7   2   -4.10    9.10
  -7   7  -2  -12.40    6.10
  -7   7  -2   -0.30    6.70
  -7   7  -2   14.90   11.10
   7   7   2    3.60    7.40
   8  -7   2   25.90    7.90
  -8  -7  -2   10.50    9.00
  -8  -7  -2   10.70   11.50
   8  -7   2    7.70    7.70
  -8   7  -2    1.70    7.50
  -8   7  -2    1.80   12.50
   8   7   2    0.40   11.30
   8   7   2   11.10    8.40
  -8   7  -2   -6.50    7.70
  -8  -8   2    9.90   12.40
   8  -8  -2   30.30    8.50
  -8  -8   2   13.10   10.80
   8  -8  -2   -7.70   12.30
   8   8  -2   34.00   15.10
  -8   8   2   -5.90    9.60
   8   8  -2    9.70   10.10
   7  -8  -2    7.80   10.00
  -7  -8   2   -4.80   10.80
   7  -8  -2    1.60    5.90
  -7  -8   2   -2.10   10.00
   7   8  -2   -6.00   10.40
   7   8  -2   22.90    9.50
  -7   8   2    2.10   11.50
  -7   8   2    3.90    8.00
  -7   8   2   -6.10    7.60
   6  -8  -2   -1.90    6.70
  -6  -8   2    8.40    8.90
   6  -8  -2    9.60    5.30
  -6  -8   2   -9.90    9.70
  -6   8   2   -2.20    9.90
  -6   8   2   -3.70    7.10
  -6   8   2   -2.00    7.90
   6   8  -2    2.70   10.70
   6   8  -2    5.60    7.70
   5  -8  -2   69.69    9.60
  -5  -8   2   84.59   12.50
  -5  -8   2   71.99   12.10
   5  -8  -2   56.99    7.20
  -5   8   2   85.79   11.50
   5   8  -2   59.69   11.20
  -5   8   2   73.59   10.30
  -5   8   2   65.19   12.50
  -5   8   2   68.99   10.20
   5   8  -2   85.69   11.50
  -5   8   2   62.19    8.10
   4  -8  -2   -8.80    5.60
   4  -8  -2    2.30    5.80
  -4  -8   2    1.90    6.70
   4  -8  -2    3.60    4.10
   4  -8  -2   -1.10    5.70
  -4  -8   2    7.80    6.30
  -4  -8   2    3.00    7.10
   4   8  -2   -5.20    8.30
  -4   8   2   -7.80    7.40
   4   8  -2   -6.80    6.30
  -4   8   2    7.90    6.20
   4   8  -2   -3.30    7.10
  -4   8   2  -13.90    6.60
  -4   8   2    9.70    4.90
  -4   8   2   -3.60    5.00
  -3  -8   2   20.60    7.80
  -3  -8   2   27.60    7.90
   3  -8  -2   16.30    4.30
   3  -8  -2   19.60    6.10
  -3  -8   2   15.50    6.40
   3  -8  -2   16.10    5.80
   3  -8  -2   16.30    6.30
   3   8  -2   18.00    7.50
  -3   8   2   17.50    6.40
   3   8  -2   18.10    6.50
  -3   8   2   25.00    7.70
  -3   8   2   22.90    7.00
  -3   8   2   24.70    4.80
  -3   8   2   20.50    6.70
   3   8  -2   31.10    8.70
  -2  -8   2  474.75   23.70
   2  -8  -2  513.45   23.80
  -2  -8   2  468.65   24.30
   2  -8  -2  475.85   23.50
  -2  -8   2  489.95   23.00
  -2  -8   2  468.75   23.60
   2  -8  -2  455.55   24.30
   2  -8  -2  446.46   20.00
  -2  -8   2  459.25   24.80
  -2  -8   2  419.56   19.30
  -2  -8   2  478.15   18.90
   2  -8  -2  459.75   23.20
  -2   8   2  451.35   19.60
   2   8  -2  461.15   23.30
  -2   8   2  478.35   23.20
   2   8  -2  433.46   23.90
  -2   8   2  443.56   23.30
   2   8  -2  456.35   24.20
  -2   8   2  515.45   23.90
   2   8  -2  498.05   24.40
  -2   8   2  484.75   23.90
  -2   8   2  472.25   23.00
   1  -8  -2  228.68   15.90
  -1  -8   2  239.88   16.70
   1  -8  -2  219.48   13.70
   1  -8  -2  224.78   14.90
   1  -8  -2  240.68   14.90
  -1  -8   2  222.28   13.60
   1  -8  -2  236.48   15.50
  -1  -8   2  214.48   14.90
  -1  -8   2  226.38   12.00
  -1  -8   2  212.78   15.00
   1  -8  -2  233.48   12.10
   1  -8  -2  237.78   15.30
  -1  -8   2  237.08   15.50
   1   8  -2  206.48   12.30
  -1   8   2  220.88   15.20
   1   8  -2  261.87   16.30
  -1   8   2  213.68   15.70
  -1   8   2  231.88   11.00
   1   8  -2  272.07   17.10
   1   8  -2  231.18   14.80
   1   8  -2  223.18   15.30
  -1   8   2  250.17   15.30
  -1   8   2  235.98   16.10
   1   8  -2  220.68   15.40
   1   8  -2  221.18   12.20
   0  -8  -2   15.00    7.30
   0  -8   2   22.40    6.80
   0  -8  -2   30.10    5.10
   0  -8  -2    7.50    6.40
   0  -8  -2   23.40    6.40
   0  -8   2   11.70    5.80
   0  -8   2   19.50    7.20
   0  -8  -2   21.40    7.20
   0  -8   2   29.40    7.30
   0  -8   2   13.90    6.40
   0  -8  -2   17.60    5.20
   0  -8   2   30.60    5.90
   0   8  -2   23.00    4.10
   0   8  -2   28.20    6.00
   0   8  -2   28.50    6.90
   0   8   2   26.50    4.30
   0   8  -2   15.30    6.80
   0   8  -2   23.80    6.90
   0   8  -2   15.00    6.90
   0   8   2   32.40    8.30
   0   8   2   18.70    7.00
   0   8  -2   15.40    6.80
   0   8   2    9.70    6.80
   0   8   2   14.00    5.90
  -1  -8  -2  403.56   21.40
   1  -8   2  407.46   18.40
  -1  -8  -2  392.06   17.50
   1  -8   2  399.46   19.50
   1  -8   2  371.16   22.20
   1  -8   2  416.96   20.70
  -1  -8  -2  385.06   21.50
   1  -8   2  414.96   20.90
  -1  -8  -2  347.27   18.00
  -1  -8  -2  400.56   20.90
  -1  -8  -2  416.96   19.00
   1  -8   2  423.56   21.30
  -1   8  -2  369.56   17.20
   1   8   2  379.36   20.90
  -1   8  -2  416.56   21.40
  -1   8  -2  369.36   19.50
  -1   8  -2  361.16   21.50
   1   8   2  377.46   17.30
   1   8   2  381.86   21.60
   1   8   2  414.26   20.90
  -1   8  -2  388.06   21.60
   1   8   2  387.16   21.00
  -1   8  -2  386.16   20.80
  -1   8  -2  382.46   19.70
  -2  -8  -2  151.48   13.10
  -2  -8  -2  146.89   13.60
   2  -8   2  135.99   12.40
   2  -8   2  150.38   12.70
  -2  -8  -2  160.58   11.50
  -2  -8  -2  172.48   13.80
   2  -8   2  141.09   13.20
  -2  -8  -2  140.69    8.50
  -2  -8  -2  140.29    8.20
   2  -8   2  145.79    9.80
  -2   8  -2  128.89    9.30
   2   8   2  171.98   13.30
   2   8   2  150.38    9.80
   2   8   2  144.39   12.40
  -2   8  -2  161.68   12.90
  -2   8  -2  137.09   11.80
  -2   8  -2  120.39   11.90
   2   8   2  133.09   12.30
  -2   8  -2  152.78   12.70
  -2   8  -2  134.59   12.30
   2   8   2  160.58   15.00
  -3  -8  -2    4.10    6.50
  -3  -8  -2   -0.60    6.50
   3  -8   2   -4.70    4.20
   3  -8   2    4.90    6.00
  -3  -8  -2   -2.50    8.00
   3  -8   2    3.20    6.20
  -3  -8  -2    7.10    5.90
  -3   8  -2    4.30    5.70
  -3   8  -2   -2.40    5.30
  -3   8  -2   -1.30    6.10
  -3   8  -2    9.00    7.20
   3   8   2    3.90    6.80
  -3   8  -2    1.70    4.50
   3   8   2    2.50    6.50
  -3   8  -2    4.60    6.40
   3   8   2   -5.80    6.30
  -4  -8  -2  -18.00    6.70
   4  -8   2    0.10    6.50
  -4  -8  -2  -12.20    7.00
  -4  -8  -2   -4.80    6.40
   4  -8   2    0.70    4.80
   4  -8   2   -3.30    5.90
   4   8   2    7.40    7.00
   4   8   2    9.40    7.20
  -4   8  -2    2.40    6.50
  -4   8  -2   -4.00    4.90
  -4   8  -2   -4.50    5.80
  -4   8  -2    3.20    8.20
   4   8   2    5.40    7.00
  -4   8  -2    7.00    7.30
  -5  -8  -2    5.50    7.90
  -5  -8  -2   -2.30    7.00
   5  -8   2    4.40    5.30
   5  -8   2    3.50    6.80
  -5   8  -2    0.10    6.50
  -5   8  -2    8.30    9.40
   5   8   2   -9.00    7.00
  -5   8  -2    2.80    7.70
   5   8   2    6.50    8.50
  -6  -8  -2   47.20   12.30
   6  -8   2   37.70    8.90
  -6  -8  -2   64.79   11.20
   6  -8   2   48.30    7.70
  -6   8  -2   39.30    9.20
   6   8   2   62.19   12.20
  -6   8  -2   45.60   12.60
   6   8   2   52.89   10.80
  -6   8  -2   63.89    9.30
  -7  -8  -2   -3.90    9.70
   7  -8   2    9.00    7.30
  -7  -8  -2   10.00   11.10
   7  -8   2   -4.60    7.70
  -7   8  -2   -2.70    8.40
   7   8   2   -3.50    9.00
  -7   8  -2   25.90   12.50
   7   8   2    8.60   11.40
  -7   8  -2   -0.10    7.80
  -8  -8  -2   -7.10   12.70
   8  -8   2   -1.90    8.80
  -8  -8  -2  -13.30   10.10
   8  -8   2   12.20    8.50
  -8   8  -2   -5.40   13.80
   8   8   2   12.30   13.70
  -8   8  -2   -1.80    9.30
  -8   8  -2    5.60    9.20
   8   8   2  -14.30    9.40
  -7  -9   2   26.00   14.00
  -7  -9   2    5.50   12.40
   7  -9  -2   11.10   13.90
   7   9  -2   18.50   10.80
  -7   9   2    9.90   10.70
   7   9  -2    3.70   15.40
   6  -9  -2   15.70    8.50
  -6  -9   2    2.60   11.40
   6  -9  -2    9.50   10.90
  -6  -9   2    5.40   10.60
   6  -9  -2    1.30    6.20
   6   9  -2    2.80    9.70
  -6   9   2   -7.90    8.40
  -6   9   2   -9.70   11.90
   6   9  -2  -27.40   12.00
  -6   9   2   -7.00    8.40
  -5  -9   2   23.30   10.40
   5  -9  -2   33.80   10.40
   5  -9  -2   23.70    6.40
   5  -9  -2   27.60    8.40
  -5  -9   2   29.80   11.30
  -5   9   2   17.20    8.70
  -5   9   2   12.10   11.50
  -5   9   2   18.00    8.10
   5   9  -2   50.89   11.30
   5   9  -2   29.70   12.20
   4  -9  -2   12.90    7.60
  -4  -9   2   20.90   10.30
   4  -9  -2   26.00    5.90
  -4  -9   2   34.70    9.90
   4  -9  -2   29.50    9.40
  -4   9   2   17.10    8.20
   4   9  -2   19.30    9.90
  -4   9   2   24.30   10.00
  -4   9   2   15.70    6.10
  -4   9   2   21.60    8.50
   4   9  -2   31.50    9.90
   3  -9  -2  176.28   14.30
   3  -9  -2  182.98   15.00
   3  -9  -2  204.18   16.00
  -3  -9   2  194.18   18.30
   3  -9  -2  183.98   11.30
  -3  -9   2  172.08   15.70
   3  -9  -2  207.28   16.00
  -3  -9   2  200.98   16.60
   3   9  -2  215.48   16.90
  -3   9   2  206.68   16.40
  -3   9   2  179.28   14.70
  -3   9   2  181.48   11.20
  -3   9   2  249.18   18.10
  -3   9   2  194.68   13.30
   3   9  -2  189.58   16.50
   3   9  -2  191.38   16.80
  -3   9   2  209.88   16.70
  -2  -9   2   74.49   11.80
  -2  -9   2   73.29    6.30
  -2  -9   2   42.90   10.40
  -2  -9   2   52.69    9.00
   2  -9  -2   65.19    9.60
  -2  -9   2   49.90    6.90
  -2  -9   2   75.79   10.90
   2  -9  -2   71.19   10.60
  -2  -9   2   80.39   11.80
   2  -9  -2   67.19    7.40
   2  -9  -2   74.69   10.50
   2  -9  -2   60.89    9.80
  -2   9   2   77.09    7.80
   2   9  -2   71.69   12.10
  -2   9   2   86.29   11.40
   2   9  -2   57.39    9.70
   2   9  -2   70.99   11.10
  -2   9   2   90.39   11.80
  -1  -9   2   62.39   11.10
  -1  -9   2   63.99   10.40
  -1  -9   2   58.39    9.60
   1  -9  -2   60.39    8.30
  -1  -9   2   66.19    9.30
  -1  -9   2   58.89   10.10
  -1  -9   2   50.09    7.00
   1  -9  -2   48.70   10.70
   1  -9  -2   46.30    9.80
   1  -9  -2   55.89    7.70
   1  -9  -2   59.29    9.70
   1   9  -2   63.19   11.80
  -1   9   2   50.59   10.80
  -1   9   2   52.29    6.60
   1   9  -2   58.39   10.70
   1   9  -2   59.89    9.20
  -1   9   2   64.39   11.20
   1   9  -2   67.59   10.10
   1   9  -2   51.49    7.30
   1   9  -2   44.10    9.90
  -1   9   2   61.59   10.50
   0  -9   2   23.60    6.30
   0  -9  -2   19.20    7.90
   0  -9  -2   11.30    6.50
   0  -9  -2   11.00    7.10
   0  -9   2   26.60    8.90
   0  -9   2   14.10    7.90
   0  -9   2   13.70    5.70
   0  -9  -2   15.00    5.80
   0  -9   2    5.30    7.20
   0  -9  -2   21.90    8.20
   0  -9  -2    9.70    5.40
   0  -9   2   14.60    7.20
   0   9   2   13.30    8.00
   0   9   2   14.60    4.60
   0   9  -2   23.90    8.60
   0   9  -2   19.40    8.90
   0   9  -2    3.60    7.20
   0   9   2   19.50    8.10
   0   9   2   -2.00    8.10
   0   9  -2   18.30    6.30
   0   9  -2   14.30    8.60
   0   9  -2   11.00    6.90
   0   9   2   17.20    7.90
  -1  -9  -2   -8.10    7.60
   1  -9   2    5.00    7.00
  -1  -9  -2    3.10    7.20
  -1  -9  -2    5.80    6.20
   1  -9   2    3.60    7.60
  -1  -9  -2   -2.40    5.60
   1  -9   2    5.70    8.50
  -1  -9  -2   18.30    8.00
  -1  -9  -2   -3.80    4.40
   1  -9   2    6.60    5.00
   1   9   2    5.70    7.60
  -1   9  -2    1.30    7.60
  -1   9  -2   14.30    8.30
   1   9   2   -5.20    7.30
   1   9   2    8.80    7.70
  -1   9  -2    2.70    6.50
  -1   9  -2   -2.80    6.80
   1   9   2   -3.70    8.30
   1   9   2    4.80    5.30
  -1   9  -2   -5.10    8.40
  -1   9  -2    4.00    5.60
  -2  -9  -2   38.30   10.00
   2  -9   2   27.10    8.50
  -2  -9  -2   34.30    5.10
  -2  -9  -2   34.00    5.50
  -2  -9  -2   67.09    9.60
   2  -9   2   30.40    9.70
   2  -9   2   41.40    6.80
  -2  -9  -2   42.20    9.90
  -2  -9  -2   36.60    9.00
   2   9   2   48.50    9.60
   2   9   2   43.20    9.70
  -2   9  -2   27.20    8.70
   2   9   2   30.90   11.10
  -2   9  -2   41.90    9.00
  -2   9  -2   44.30    9.60
  -2   9  -2   41.40    9.90
  -2   9  -2   36.80   10.00
   2   9   2   36.50    8.90
   3  -9   2   21.00    6.30
  -3  -9  -2   12.10    9.20
   3  -9   2   18.10    8.60
  -3  -9  -2   15.90    8.60
   3  -9   2   25.40    8.90
  -3  -9  -2    8.10    7.10
  -3   9  -2   26.80    8.30
  -3   9  -2    9.50    6.90
  -3   9  -2   12.80    9.30
   3   9   2   17.40    8.30
  -3   9  -2   18.30    9.20
  -3   9  -2   11.90    8.10
   3   9   2   -7.90    8.70
   3   9   2   12.60    8.10
  -4  -9  -2    2.10    7.80
   4  -9   2    3.60    5.90
   4  -9   2   11.20    8.00
  -4  -9  -2   -2.70    8.90
  -4   9  -2    7.30    9.30
  -4   9  -2    4.50    7.90
  -4   9  -2   -7.30    8.30
   4   9   2    1.20    8.50
   4   9   2   20.70    9.40
  -5  -9  -2   24.80   10.70
  -5  -9  -2   31.90   11.20
   5  -9   2   19.50    7.10
   5  -9   2   26.00    9.50
  -5   9  -2    3.10    8.50
  -5   9  -2   30.80   12.20
  -5   9  -2   22.80    9.50
   5   9   2   30.90   10.80
   5   9   2   16.70    9.90
   6  -9   2   -4.10    8.80
  -6  -9  -2   15.70   10.90
  -6  -9  -2   -4.10   10.40
   6  -9   2    1.90    7.60
  -6   9  -2   10.30    9.70
   6   9   2   18.40   10.00
   6   9   2    4.60   12.20
  -6   9  -2   17.10   12.70
  -6   9  -2   -2.50    9.20
  -7  -9  -2    9.00   14.40
   7  -9   2   17.30    8.90
  -7  -9  -2   13.60   11.50
   7  -9   2   -3.70    8.90
  -7   9  -2   34.90   11.30
   7   9   2   -4.10    9.90
   7   9   2   -2.70   13.40
  -7   9  -2    2.60    9.30
  -7   9  -2   19.40   16.30
  -6 -10   2   -5.60   12.90
   6 -10  -2   10.30   14.00
  -6 -10   2   -7.60   12.40
   6  10  -2    6.70   11.90
   6  10  -2   26.70   15.90
  -6  10   2    5.00   10.20
   5 -10  -2   13.70    7.10
   5 -10  -2   19.80   11.40
  -5 -10   2   -1.10   12.60
  -5 -10   2    9.40   11.50
  -5  10   2   -7.10   10.90
   5  10  -2  -10.20   11.20
   5  10  -2   12.20   12.20
   4 -10  -2   43.00    7.30
   4 -10  -2   47.50   11.40
  -4 -10   2   48.80   13.80
  -4 -10   2   49.30   11.90
  -4  10   2   26.00   10.30
   4  10  -2   34.00   11.70
   4  10  -2   46.50   13.30
   3 -10  -2   12.10    8.70
  -3 -10   2    8.20    9.00
   3 -10  -2    3.50    5.60
  -3 -10   2    5.60   10.30
   3  10  -2   -9.10    9.50
   3  10  -2   -0.80   10.20
  -3  10   2   11.40    9.00
   2 -10  -2   60.19    7.90
  -2 -10   2   60.59   10.30
  -2 -10   2   59.09    7.80
   2 -10  -2   48.90    9.30
  -2 -10   2   71.89   12.90
   2 -10  -2   49.90   17.20
  -2  10   2   45.10    7.10
   2  10  -2   58.59   11.70
   2  10  -2   50.59   12.90
  -2  10   2   49.40   10.80
  -1 -10   2  121.39   15.80
   1 -10  -2  136.69   17.40
  -1 -10   2  133.49   11.30
   1 -10  -2  117.49   12.30
  -1 -10   2   96.99   14.00
  -1 -10   2   75.59   12.50
  -1 -10   2  116.79   15.80
  -1 -10   2  129.89   13.80
   1 -10  -2  127.69   10.90
  -1 -10   2  115.09   11.00
  -1  10   2  109.29   14.60
  -1  10   2   95.49    8.90
   1  10  -2  140.09   16.90
   1  10  -2  121.99   14.50
  -1  10   2  128.99   17.20
   1  10  -2  121.49   15.40
   0 -10  -2    0.60    6.00
   0 -10  -2    0.60    8.70
   0 -10   2    9.80    6.70
   0 -10   2    0.70    7.30
   0 -10  -2   16.40    8.70
   0 -10  -2   16.40    9.30
   0 -10  -2    4.20    6.60
   0 -10   2   -6.50    8.30
   0 -10   2    0.10    9.90
   0  10  -2   -6.80   10.10
   0  10  -2    4.80   10.90
   0  10  -2   -0.20    9.30
   0  10  -2   10.60    8.90
   0  10  -2   11.10    9.30
   0  10   2    6.30   11.20
   0  10   2   -0.10    9.70
   0  10  -2    3.90    7.10
   0  10   2   13.40    9.30
   1 -10   2   45.90   10.40
  -1 -10  -2   51.29   11.70
  -1 -10  -2   54.79   11.70
   1 -10   2   73.59   13.20
  -1 -10  -2   70.39   10.30
  -1 -10  -2   53.39    9.10
  -1 -10  -2   67.39   11.90
  -1 -10  -2   54.49    7.70
   1 -10   2   56.99    8.60
   1  10   2   47.30   11.20
  -1  10  -2   49.70   11.20
  -1  10  -2   76.29   13.30
  -1  10  -2   63.99   11.10
   1  10   2   68.79   13.10
   1  10   2   54.19   11.70
  -1  10  -2   46.80    9.80
   1  10   2   69.09   11.80
  -1  10  -2   55.59   11.60
  -2 -10  -2    2.50    4.60
   2 -10   2   -0.90    6.40
  -2 -10  -2    7.70    9.50
   2 -10   2   10.20    9.30
  -2 -10  -2   13.70    9.90
   2 -10   2   -7.80   10.90
  -2 -10  -2    8.30    7.80
  -2  10  -2    2.90    9.20
   2  10   2   10.80    9.00
   2  10   2    4.20   10.60
   2  10   2    5.50   13.90
  -2  10  -2    3.60    8.60
  -2  10  -2   -5.60    8.70
  -2  10  -2    6.50   10.40
   3 -10   2   62.89    9.10
  -3 -10  -2   71.29   11.30
   3 -10   2   49.20   11.30
  -3 -10  -2   62.39   12.80
   3  10   2   50.39   12.00
  -3  10  -2   57.69   13.40
   3  10   2   63.29   11.80
  -3  10  -2   51.99   12.30
  -3  10  -2   62.09   12.00
  -4 -10  -2    0.30   11.00
   4 -10   2    3.70    7.30
  -4 -10  -2   22.40   11.40
   4 -10   2   -2.80    9.50
   4  10   2    9.70   10.20
  -4  10  -2   15.80   10.10
  -4  10  -2    4.50   10.20
  -4  10  -2    0.60   11.10
   4  10   2   -7.20   10.70
  -5 -10  -2   18.60   12.70
  -5 -10  -2    6.40   11.90
   5 -10   2   -1.50    7.90
   5 -10   2   -3.80    9.30
  -5  10  -2  -13.90    9.40
   5  10   2    8.50   10.60
  -5  10  -2  -12.80    9.20
   5  10   2    1.40   13.60
  -5  10  -2   -7.90   11.90
   6 -10   2   37.40    9.80
  -6 -10  -2   41.80   15.10
   6 -10   2   10.90   10.30
  -6 -10  -2    9.10   12.80
   6  10   2   31.20   12.20
  -6  10  -2   26.40   14.70
  -6  10  -2   37.70   11.80
   6  10   2   16.60   14.00
  -6  10  -2   26.60   11.10
  -5 -11   2   25.20   15.70
  -5 -11   2   28.90   15.70
  -5  11   2   12.30   13.30
   4 -11  -2   16.90    8.10
  -4 -11   2   -1.20   12.00
   4 -11  -2   29.00   11.80
  -4 -11   2   37.00   15.10
   4  11  -2  -15.50   11.80
  -4  11   2    7.20   11.50
   4  11  -2    1.90   13.20
   3 -11  -2   13.50    7.80
  -3 -11   2   27.50   12.90
   3 -11  -2   19.70   10.50
  -3 -11   2   22.30   14.20
   3  11  -2   24.80   12.50
   3  11  -2   23.50   13.60
  -3  11   2   45.10   12.60
   2 -11  -2   -7.20    9.40
  -2 -11   2   15.40   12.90
   2 -11  -2    5.60    7.90
  -2 -11   2   20.40   10.90
   2  11  -2   13.40   13.40
  -2  11   2  -12.70   10.10
   2  11  -2  -17.70   10.80
   1 -11  -2   50.09    9.70
  -1 -11   2   22.80   13.10
  -1 -11   2   58.69   12.00
   1 -11  -2   24.70    8.80
  -1 -11   2   33.60    8.50
  -1  11   2   40.10   12.60
   1  11  -2   27.70   13.70
   1  11  -2   17.90   12.20
   0 -11  -2   -4.10    7.10
   0 -11  -2   -2.40    8.50
   0 -11   2    7.00    8.50
   0 -11   2    2.90   10.50
   0 -11   2    8.90    8.10
   0 -11   2   -0.30   12.80
   0 -11  -2   11.40   12.20
   0  11   2   -5.10   10.80
   0  11   2    9.40   11.60
   0  11  -2   -9.20   10.20
   0  11  -2   -3.00   12.50
   1 -11   2    9.30   10.80
   1 -11   2   12.00    8.60
  -1 -11  -2    6.20    7.10
  -1 -11  -2  -17.90   11.40
  -1 -11  -2    6.00    8.80
   1  11   2    9.20   12.60
  -1  11  -2    3.70   10.00
  -1  11  -2   10.80   10.50
  -1  11  -2  -15.20   10.30
   1  11   2    4.50   11.40
  -2 -11  -2   26.40   10.70
   2 -11   2    9.40   10.80
  -2 -11  -2   16.80   12.50
   2 -11   2   17.50    9.00
  -2  11  -2   -0.50   11.00
   2  11   2   14.60   11.90
  -2  11  -2   11.00   10.00
  -2  11  -2   -1.30   10.90
   2  11   2   -7.10   11.90
   3 -11   2    9.30   10.80
   3 -11   2   -5.70    8.40
  -3 -11  -2   -2.90   11.10
  -3 -11  -2   13.40   13.50
   3  11   2    6.60   13.60
  -3  11  -2    0.50   12.00
  -3  11  -2    0.80   11.40
   3  11   2    9.10   11.80
  -3  11  -2    3.20   11.80
   4 -11   2    2.30   12.00
  -4 -11  -2   10.60   13.50
  -4 -11  -2   22.70   14.50
   4 -11   2    8.40    9.20
  -4  11  -2  -16.90   12.30
   4  11   2   14.10   13.80
  -4  11  -2   -3.80   12.30
  -4  11  -2   35.00   12.20
   4  11   2  -11.10   11.90
  -2 -12   2   16.40   14.20
   2 -12  -2    1.50    9.80
   2 -12  -2   27.90   11.80
  -2 -12   2    6.20   16.30
  -2  12   2   -1.40   12.70
   2  12  -2    3.00   15.50
   2  12  -2    2.60   14.50
  -1 -12   2   -1.60   12.20
   1 -12  -2    5.50   10.10
   1 -12  -2   11.80   10.80
  -1  12   2   -5.60   11.90
   1  12  -2   -4.50   14.00
   0 -12   2   -3.20   11.80
   0 -12  -2   16.00   11.00
   0  12  -2    6.00   12.60
   0  12   2  -13.80   14.00
   1 -12   2   18.20   11.30
   1 -12   2   -4.40   10.20
  -1 -12  -2   12.40   11.80
   1 -12   2   -3.00   13.00
   1  12   2   12.90   15.30
  -1  12  -2    7.40   13.40
  -2 -12  -2   35.70   13.50
   2 -12   2    8.10   13.60
   2 -12   2   10.90   11.70
   2 -12   2   15.80   10.70
  -2  12  -2    8.60   14.00
  -2  12  -2   33.60   14.90
   2  12   2   32.50   14.80
  10   0  -3   -7.20   10.70
  10   0  -3    8.90    7.90
  10   0  -3   -8.90   10.10
   9   0  -3   16.00    8.30
   9   0  -3    3.50    6.30
   9   0  -3    6.70    7.90
   8   0  -3    5.30    6.20
   8   0  -3   -2.70    4.40
   8   0  -3   13.00    9.30
   8   0  -3    6.20    6.90
   8   0  -3    4.20    5.90
   7   0  -3  210.18   12.90
  -7   0   3  204.58    8.10
   7   0  -3  202.18   12.70
   7   0  -3  200.08   11.00
  -7   0   3  194.68    7.70
   7   0  -3  196.88   11.10
   7   0  -3  203.18   13.10
  -6   0   3    0.70    0.80
  -6   0   3    0.30    1.10
   6   0  -3    1.90    2.80
   6   0  -3   -2.40    3.20
   6   0  -3    3.10    4.50
   6   0  -3   -1.90    2.80
   6   0  -3   -5.10    3.30
   6   0  -3    0.20    4.30
   5   0  -3  817.82   33.70
  -5   0   3  788.92   30.10
   5   0  -3  851.11   32.20
   5   0  -3  832.02   33.10
   5   0  -3  841.22   32.10
   5   0  -3  822.12   33.30
   5   0  -3  831.42   33.30
   4   0  -3    0.60    1.90
   4   0  -3   -4.20    2.00
   4   0  -3    0.10    2.90
   4   0  -3   -0.60    2.50
  -4   0   3    0.50    0.70
  -4   0   3   -0.80    0.60
  -4   0   3   -1.80    2.20
   4   0  -3    0.60    0.50
   4   0  -3    0.50    1.70
   3   0  -3   85.69    4.60
  -3   0   3   80.99    5.10
   3   0  -3   80.89    5.20
   3   0  -3   87.09    3.30
   3   0  -3   80.69    4.50
   3   0  -3   78.09    5.10
  -3   0   3   76.59    3.30
   3   0  -3   81.59    5.20
   2   0  -3    0.90    1.10
  -2   0   3    1.50    0.40
   2   0  -3    0.00    0.90
  -2   0   3    1.50    0.40
   2   0  -3    2.90    1.30
  -2   0   3    3.10    1.40
   2   0  -3    1.90    1.20
   2   0  -3    0.30    0.30
   2   0  -3    0.70    0.90
   1   0  -3  230.18    9.20
  -1   0   3  245.28    9.40
  -1   0   3  239.28    9.30
   1   0  -3  235.78    9.50
  -1   0   3  239.78    9.00
   1   0  -3  236.88    9.40
  -1   0   3  241.88    9.60
   1   0  -3  235.98    9.40
   1   0  -3  252.27    9.10
   0   0  -3    0.30    0.30
   0   0  -3    1.50    0.40
   0   0  -3    0.00    0.30
   0   0  -3    1.20    0.50
   0   0  -3    0.50    0.30
   0   0   3    0.80    0.30
  -1   0  -3   11.10    1.10
   1   0   3    9.50    1.20
  -1   0  -3   11.70    1.20
   1   0   3    9.70    1.10
  -1   0  -3   14.40    1.50
  -1   0  -3   11.90    1.30
   1   0   3    9.40    1.10
   2   0   3    0.90    0.40
   2   0   3   -0.80    0.90
   2   0   3   -2.20    1.30
   2   0   3    0.20    1.10
  -2   0  -3    1.30    1.40
  -2   0  -3   -1.40    0.80
  -2   0  -3   -0.90    0.80
   2   0   3    0.90    0.40
   2   0   3    0.50    0.90
  -2   0  -3    1.40    1.40
   3   0   3    9.40    1.40
  -3   0  -3   11.90    3.00
   3   0   3   11.10    1.80
  -3   0  -3   15.70    2.90
   3   0   3   12.00    2.60
   3   0   3   11.90    1.30
   3   0   3   12.30    2.80
  -3   0  -3   11.60    1.70
   3   0   3   12.60    1.20
   3   0   3    8.90    2.60
  -3   0  -3    9.90    1.40
   4   0   3    0.90    2.30
   4   0   3    1.20    1.10
  -4   0  -3   -0.10    1.30
   4   0   3   -3.70    2.60
   4   0   3   -0.50    1.50
   4   0   3   12.80    3.40
  -4   0  -3    0.30    1.10
   4   0   3    0.80    1.10
   4   0   3    0.90    1.10
  -4   0  -3    0.70    2.60
   5   0   3  405.06   18.50
  -5   0  -3  421.56   16.40
   5   0   3  422.46   16.30
   5   0   3  411.56   16.30
   5   0   3  389.46   18.50
   5   0   3  428.86   16.40
   5   0   3  435.56   16.30
  -5   0  -3  419.56   16.50
   5   0   3  400.16   19.10
  -5   0  -3  400.86   19.20
   6   0   3    1.80    5.10
  -6   0  -3    2.80    2.10
   6   0   3    3.80    2.30
   6   0   3   -1.30    2.20
  -6   0  -3    1.00    4.00
   6   0   3    1.90    3.90
  -6   0  -3   -0.60    1.60
   6   0   3   -1.30    4.30
   6   0   3    0.40    1.50
   7   0   3   -0.70    2.80
  -7   0  -3   -3.20    5.50
   7   0   3   -1.10    3.40
  -7   0  -3    0.20    2.10
   7   0   3   -2.40    4.70
   7   0   3   -0.50    2.00
   7   0   3    2.90    5.80
   8   0   3    1.10    3.90
   8   0   3    4.20    8.20
   8   0   3    5.40    4.50
   8   0   3   -0.70    2.50
  -8   0  -3    3.40    2.70
   8   0   3   -0.50    6.00
  -8   0  -3    1.10    6.90
   9   0   3  217.48   12.00
   9   0   3  191.58   15.80
   9   0   3  196.68   10.40
  -9   0  -3  214.98   10.80
  -9   0  -3  229.98   17.90
  10   0   3   -0.50    9.30
 -10   0  -3    6.00   12.10
 -10   0  -3    5.20    4.30
  10   0   3   -1.10    4.20
  10   0   3    4.40    3.80
  10  -1  -3    1.10    8.00
  10  -1  -3   -9.00   11.10
  10  -1  -3   24.00   10.80
  10   1  -3   22.20   10.40
  10   1  -3   -2.70    9.30
  10   1  -3    9.10    8.70
  -9  -1   3    0.00    2.20
   9  -1  -3   11.50    9.10
  -9  -1   3   -1.00    1.70
   9  -1  -3   -0.60    5.70
   9  -1  -3    6.80    7.50
   9   1  -3    0.90    7.80
   9   1  -3  -13.40    6.40
   9   1  -3   -5.50    7.90
   8  -1  -3   -5.00    6.80
  -8  -1   3    0.60    1.80
   8  -1  -3   -5.00    4.40
   8  -1  -3   -6.30    6.10
  -8  -1   3   -0.60    2.20
   8  -1  -3    5.50    6.80
   8   1  -3    5.10    5.40
   8   1  -3   -2.40    6.10
   8   1  -3    4.30    4.90
   8   1  -3  -10.40    5.60
   8   1  -3    5.50    7.70
   7  -1  -3   66.79    9.60
   7  -1  -3   85.29    7.20
   7  -1  -3   82.49    7.90
   7  -1  -3   83.89   11.30
  -7  -1   3   76.69    4.70
  -7  -1   3   83.59    5.20
   7  -1  -3   81.59    9.40
   7  -1  -3   86.89    8.00
   7   1  -3   80.59    8.30
   7   1  -3   75.19    9.20
   7   1  -3   80.39    7.20
   7   1  -3   84.89    3.90
   7   1  -3   75.49    4.20
   7   1  -3   90.59    7.30
   7   1  -3   96.39    9.20
   6  -1  -3   35.60    5.10
  -6  -1   3   26.30    3.10
   6  -1  -3   30.60    5.80
   6  -1  -3   22.10    6.20
  -6  -1   3   28.80    5.80
   6  -1  -3   26.60    4.30
  -6  -1   3   23.80    3.10
   6  -1  -3   29.60    5.10
   6  -1  -3   27.90    5.30
   6   1  -3   25.30    2.40
   6   1  -3   23.60    4.80
   6   1  -3   20.40    5.20
   6   1  -3   20.90    3.90
   6   1  -3   24.80    2.60
   6   1  -3   30.40    4.50
   6   1  -3   35.50    6.00
   5  -1  -3 2623.64   94.09
   5  -1  -3 2538.75   95.89
   5  -1  -3 2434.56   95.09
  -5  -1   3 2494.15   92.49
   5  -1  -3 2585.34   94.89
  -5  -1   3 2569.14   92.69
   5  -1  -3 2598.14   94.59
  -5  -1   3 2668.73   95.59
   5  -1  -3 2547.84   93.69
   5   1  -3 2569.54   95.19
  -5   1   3 2826.62   96.09
   5   1  -3 2529.65   93.69
  -5   1   3 2538.85   93.69
  -5   1   3 2433.76   91.59
   5   1  -3 2484.05   92.29
   5   1  -3 2545.85   94.69
   5   1  -3 2354.46   92.29
   5   1  -3 2537.15   93.69
   5   1  -3 2569.64   94.09
  -4  -1   3   19.20    2.40
   4  -1  -3   19.70    4.50
   4  -1  -3   23.00    3.40
   4  -1  -3   24.20    3.70
   4  -1  -3   21.80    3.60
  -4  -1   3   18.90    3.80
  -4  -1   3   17.20    2.40
   4  -1  -3   22.60    3.90
   4   1  -3   20.40    2.30
   4   1  -3   22.50    3.00
  -4   1   3   21.50    3.10
   4   1  -3   22.70    3.30
  -4   1   3   21.40    1.40
   4   1  -3   20.10    4.10
  -4   1   3   22.00    4.10
   4   1  -3   15.60    2.20
   4   1  -3   16.20    3.40
   4   1  -3   29.40    3.50
  -4   1   3   17.40    1.50
  -3  -1   3  688.03   25.90
  -3  -1   3  695.23   27.30
  -3  -1   3  711.83   25.80
   3  -1  -3  707.73   25.30
  -3  -1   3  694.33   26.40
   3  -1  -3  578.54   27.30
   3  -1  -3  643.04   27.20
   3  -1  -3  717.53   26.70
   3  -1  -3  677.03   26.60
   3  -1  -3  715.03   26.70
  -3   1   3  705.93   25.30
  -3   1   3  699.83   25.30
   3   1  -3  740.13   26.40
   3   1  -3  678.13   26.70
   3   1  -3  662.13   25.90
   3   1  -3  654.83   27.00
   3   1  -3  718.03   26.50
  -3   1   3  704.63   26.50
   3   1  -3  735.13   25.80
   2  -1  -3 4073.89  149.69
  -2  -1   3 4020.40  149.69
  -2  -1   3 4366.56  149.59
   2  -1  -3 3971.90  149.59
   2  -1  -3 4247.88  150.58
  -2  -1   3 4004.70  149.79
  -2  -1   3 4553.14  150.48
   2  -1  -3 4007.60  149.99
   2  -1  -3 4290.87  150.88
  -2  -1   3 4011.70  149.49
   2   1  -3 4242.38  150.18
   2   1  -3 4081.89  149.49
  -2   1   3 4196.28  149.99
   2   1  -3 4059.69  149.88
  -1  -1   3    7.50    1.20
  -1  -1   3    9.50    1.40
   1  -1  -3    5.90    0.90
   1  -1  -3    6.80    1.30
   1  -1  -3    4.60    0.70
  -1  -1   3    5.20    1.10
   1  -1  -3    5.60    0.70
   1  -1  -3    3.80    1.40
  -1  -1   3    4.50    1.10
   1  -1  -3    6.70    0.70
   1   1  -3    4.90    1.00
   1   1  -3    6.50    1.20
   1   1  -3    9.30    1.30
  -1   1   3    6.30    0.90
  -1   1   3    2.80    1.10
   1   1  -3    5.60    0.80
   1   1  -3    4.60    0.80
   0  -1   3  978.70   35.40
   0  -1  -3  929.71   35.30
   0  -1   3  976.70   35.20
   0  -1   3 1008.60   35.20
   0  -1   3  961.20   35.20
   0  -1  -3  908.51   35.40
   0  -1  -3  982.00   35.30
   0   1  -3  985.20   35.30
   0   1   3 1007.10   35.40
   0   1  -3  920.91   35.30
   0   1  -3 1008.90   35.20
   0   1   3  928.61   35.50
   0   1   3  911.01   34.80
  -3  -1  -3  799.02   30.80
   3  -1   3  798.62   30.80
  -3  -1  -3  781.42   30.40
   3  -1   3  805.82   29.80
  -3  -1  -3  813.82   29.50
  -3  -1  -3  826.82   30.50
   3  -1   3  782.72   29.90
   3  -1   3  791.22   29.90
  -3   1  -3  798.52   29.90
  -3   1  -3  809.22   31.90
  -3   1  -3  809.92   29.60
  -3   1  -3  827.42   29.80
  -3   1  -3  816.92   31.10
   3   1   3  832.42   29.70
   3   1   3  744.63   30.50
   3   1   3  808.92   31.30
   3   1   3  766.82   30.30
   3   1   3  807.92   31.50
   3   1   3  835.12   30.30
   4  -1   3   91.99    5.10
  -4  -1  -3  100.79    5.40
   4  -1   3   94.39    4.80
   4  -1   3   96.79    7.50
  -4  -1  -3   93.29    6.70
   4  -1   3   94.79    4.80
   4  -1   3  101.29    6.30
  -4  -1  -3   90.49    5.40
  -4   1  -3   97.99    4.80
  -4   1  -3   93.49    7.40
   4   1   3  101.89    5.70
   4   1   3   88.19    6.90
  -4   1  -3   91.49    6.50
   4   1   3   91.59    5.10
   4   1   3   91.99    6.60
   4   1   3  103.49    4.90
   4   1   3   96.19    5.80
  -4   1  -3   95.09    4.80
  -4   1  -3   93.29    4.70
   4   1   3   95.99    4.60
   5  -1   3   39.00    3.40
  -5  -1  -3   36.00    5.50
  -5  -1  -3   31.30    3.70
   5  -1   3   38.30    4.80
  -5  -1  -3   33.40    3.60
   5  -1   3   32.50    3.60
   5  -1   3   35.30    3.10
   5  -1   3   35.00    5.50
   5  -1   3   39.40    5.60
   5  -1   3   34.00    2.90
   5  -1   3   35.20    3.10
   5   1   3   34.30    3.60
   5   1   3   28.10    3.20
   5   1   3   29.80    3.00
   5   1   3   33.60    4.60
  -5   1  -3   30.40    5.80
   5   1   3   28.50    3.70
   5   1   3   36.50    5.70
   5   1   3   40.30    5.60
  -5   1  -3   30.60    2.90
  -5   1  -3   35.10    3.10
   6  -1   3  201.68   11.30
   6  -1   3  203.08   12.80
  -6  -1  -3  197.78    9.20
   6  -1   3  204.68   12.20
  -6  -1  -3  178.68    9.30
   6  -1   3  203.58    8.90
   6  -1   3  176.48    8.80
  -6  -1  -3  196.38   11.80
  -6   1  -3  211.68   13.60
   6   1   3  186.68   10.90
   6   1   3  201.58    9.00
  -6   1  -3  181.38    8.30
  -6   1  -3  199.58    8.90
   6   1   3  162.98   12.60
   6   1   3  194.88   11.90
   6   1   3  194.58    8.90
   6   1   3  196.38    9.30
   6   1   3  197.48    8.50
  -6   1  -3  191.88    8.40
   7  -1   3  150.28   10.80
   7  -1   3  143.29    9.30
   7  -1   3  146.49    8.00
  -7  -1  -3  160.08    8.00
  -7  -1  -3  160.58   11.50
   7  -1   3  150.08    7.90
   7  -1   3  139.89   13.20
  -7   1  -3  156.48    7.90
   7   1   3  144.79   10.30
  -7   1  -3  143.29   12.20
   7   1   3  137.29    8.30
   7   1   3  154.38   11.60
   7   1   3  146.79    8.10
   7   1   3  157.38    7.80
  -8  -1  -3   45.60    8.50
  -8  -1  -3   48.10    5.20
   8  -1   3   42.20    4.70
   8  -1   3   40.70    7.70
   8  -1   3   42.20    6.40
   8  -1   3   43.50    5.20
   8   1   3   49.10    8.90
   8   1   3   43.50    8.10
   8   1   3   44.80    5.90
   8   1   3   43.30    5.00
   8   1   3   52.59    6.40
  -8   1  -3   38.50    9.50
  -8   1  -3   46.60    5.20
  -9  -1  -3   60.99    6.50
   9  -1   3   85.69   11.50
   9  -1   3   69.29    6.30
   9  -1   3   58.99    7.40
  -9  -1  -3   64.69   10.90
   9   1   3   52.49    5.90
   9   1   3   81.39    9.00
  -9   1  -3   60.29    6.70
   9   1   3   48.20    6.40
   9   1   3   70.09   11.60
  -9   1  -3   60.29   12.50
  10  -1   3   -1.00    3.70
  10  -1   3    9.60   10.80
 -10  -1  -3   -6.00    3.80
  10   1   3  -13.40    9.80
  10   1   3   -0.60    3.80
  10   1   3   15.20   10.30
 -10   1  -3  -18.50   11.90
 -10   1  -3    2.20    4.20
  10   1   3    3.20    5.30
 -10  -2   3   -1.10    2.70
  10  -2  -3   -6.70    7.80
 -10  -2   3    2.90    3.60
  10  -2  -3  -14.20    9.80
  10  -2  -3   -5.50   11.00
  10   2  -3   -3.80   10.70
  10   2  -3    4.00    8.70
   9  -2  -3    9.80    8.40
   9  -2  -3   21.50   10.80
  -9  -2   3   16.10    3.40
  -9  -2   3   16.70    4.10
   9  -2  -3    9.00    6.60
   9   2  -3   15.20    2.10
   9   2  -3   14.70    9.10
   9   2  -3   12.40    2.40
   9   2  -3    8.40    6.50
   9   2  -3   11.30    7.10
   8  -2  -3   51.19    7.00
  -8  -2   3   49.40    5.80
   8  -2  -3   56.99    9.70
   8  -2  -3   56.49    8.60
  -8  -2   3   39.10    5.20
   8   2  -3   42.20    4.50
   8   2  -3   53.49    7.60
   8   2  -3   44.70    9.10
   8   2  -3   49.20    4.10
   8   2  -3   50.19    7.60
   8   2  -3   47.10    7.70
   8   2  -3   48.50    7.20
   7  -2  -3  121.39   11.80
   7  -2  -3  115.19    8.50
  -7  -2   3  116.09    7.30
   7  -2  -3  112.79   10.70
  -7  -2   3  104.79    7.10
   7  -2  -3   97.49    9.60
   7  -2  -3  135.39    9.60
  -7  -2   3  114.19   11.10
   7   2  -3  105.99    8.70
   7   2  -3   99.29    8.20
  -7   2   3  119.99    5.40
   7   2  -3  113.99    6.70
   7   2  -3  123.99    8.40
   7   2  -3   97.99    9.30
   7   2  -3  114.79    6.40
  -6  -2   3   19.00    3.20
   6  -2  -3   20.50    4.50
  -6  -2   3   17.10    3.30
  -6  -2   3   16.70    5.30
   6  -2  -3   13.10    4.50
   6  -2  -3   17.00    4.60
   6  -2  -3   22.40    7.60
   6   2  -3   10.40    3.50
   6   2  -3   12.80    2.60
  -6   2   3   17.80    2.40
   6   2  -3    2.70    5.70
   6   2  -3   17.10    4.10
   6   2  -3   13.00    4.60
   6   2  -3   12.10    3.70
  -6   2   3   14.70    5.60
  -6   2   3   15.70    3.60
   6   2  -3   15.60    2.90
  -5  -2   3  769.52   30.80
   5  -2  -3  789.92   32.10
  -5  -2   3  756.82   31.00
   5  -2  -3  815.52   32.00
  -5  -2   3  794.62   31.20
   5  -2  -3  777.12   34.00
  -5  -2   3  820.62   33.30
   5  -2  -3  841.92   31.80
  -5   2   3  813.72   31.50
  -5   2   3  800.12   29.90
  -5   2   3  850.31   33.90
   5   2  -3  839.12   31.70
   5   2  -3  814.42   30.80
   5   2  -3  785.92   31.50
   5   2  -3  841.32   31.00
   5   2  -3  774.12   32.70
   5   2  -3  734.23   30.50
  -5   2   3  800.42   29.90
   4  -2  -3  354.66   17.90
  -4  -2   3  391.96   16.00
   4  -2  -3  376.46   14.80
   4  -2  -3  390.66   16.40
  -4  -2   3  389.06   15.70
   4  -2  -3  394.06   16.50
   4  -2  -3  377.46   14.80
  -4  -2   3  378.56   15.90
   4  -2  -3  378.76   15.80
  -4  -2   3  392.46   17.40
   4   2  -3  380.06   15.80
   4   2  -3  381.96   17.00
  -4   2   3  374.76   14.90
   4   2  -3  381.66   16.10
   4   2  -3  386.06   15.80
  -4   2   3  386.56   16.00
  -4   2   3  376.46   17.80
   4   2  -3  378.56   15.30
  -4   2   3  368.36   15.00
   3  -2  -3  411.06   17.40
  -3  -2   3  417.16   16.60
   3  -2  -3  415.36   16.40
  -3  -2   3  433.56   16.90
  -3  -2   3  402.26   17.00
   3  -2  -3  441.36   16.40
   3  -2  -3  421.06   15.50
   3  -2  -3  416.26   15.40
   3  -2  -3  439.06   16.70
  -3  -2   3  441.76   17.10
   3  -2  -3  412.56   16.90
   3  -2  -3  398.86   18.50
  -3  -2   3  432.46   18.10
   3   2  -3  434.96   16.20
   3   2  -3  381.46   16.40
   3   2  -3  408.56   17.10
   3   2  -3  421.36   17.00
  -3   2   3  424.06   15.80
  -3   2   3  421.76   17.10
  -3   2   3  420.76   16.40
   3   2  -3  431.36   16.80
   3   2  -3  428.66   17.70
  -3   2   3  409.16   16.50
  -3   2   3  422.16   18.50
  -3   2   3  420.66   15.90
   2  -2  -3   76.79    5.70
  -2  -2   3   88.19    4.00
   2  -2  -3   83.49    4.20
  -2  -2   3   83.79    4.70
  -2  -2   3   91.19    5.10
   2  -2  -3   85.59    4.00
  -2  -2   3   90.29    4.70
   2  -2  -3   82.19    5.50
  -2  -2   3   71.99    4.50
   2  -2  -3   80.19    4.20
  -2  -2   3   90.99    5.40
   2  -2  -3   83.79    4.50
   2  -2  -3   88.59    5.20
  -2   2   3   89.59    5.90
   2   2  -3   83.19    4.90
  -2   2   3   92.19    4.60
  -2   2   3   83.69    4.40
   2   2  -3   86.89    3.80
  -2   2   3   85.99    4.20
   2   2  -3   89.19    4.70
  -2   2   3   94.39    5.00
   2   2  -3   86.59    4.70
   2   2  -3   78.09    4.80
   2   2  -3   92.29    5.10
  -2   2   3   84.89    4.10
  -2   2   3   73.29    4.40
  -1  -2   3 1809.92   61.89
  -1  -2   3 1518.65   59.99
  -1  -2   3 1787.52   60.89
   1  -2  -3 1732.73   61.49
  -1  -2   3 1666.63   61.09
   1  -2  -3 1667.53   60.89
  -1  -2   3 1598.94   61.09
  -1  -2   3 1611.04   60.69
   1  -2  -3 1577.34   61.09
   1  -2  -3 1555.34   60.69
   1  -2  -3 1587.04   59.69
  -1   2   3 1617.94   59.69
   1   2  -3 1600.24   60.59
   1   2  -3 1644.14   60.09
   1   2  -3 1623.94   60.79
  -1   2   3 1747.13   60.89
   1   2  -3 1721.23   60.99
   1   2  -3 1731.23   61.09
  -1   2   3 1740.53   61.09
   1   2  -3 1632.94   60.99
   0  -2  -3   13.20    1.60
   0  -2  -3   16.60    2.20
   0  -2   3   15.30    1.80
   0  -2  -3   13.90    1.90
   0  -2  -3   14.60    1.30
   0  -2   3   12.50    1.70
   0  -2   3   14.70    1.80
   0  -2  -3   15.40    2.10
   0  -2   3   14.60    2.00
   0  -2   3   15.70    2.00
   0  -2   3   12.30    2.10
   0   2  -3   10.80    1.40
   0   2   3   15.10    2.10
   0   2   3   19.00    2.30
   0   2  -3   12.30    1.70
   0   2  -3   16.30    2.30
   0   2  -3   15.00    2.00
   0   2  -3   19.10    2.10
   0   2   3   15.20    1.70
   0   2   3   15.40    1.20
  -1  -2  -3  302.27   11.70
   1  -2   3  309.17   12.80
   1  -2   3  295.07   12.80
  -1  -2  -3  298.77   12.70
   1  -2   3  287.37   12.30
  -1  -2  -3  315.97   12.40
  -1  -2  -3  312.67   12.90
   1  -2   3  330.17   12.60
  -1  -2  -3  316.77   12.50
   1  -2   3  294.07   12.30
  -1   2  -3  299.47   12.30
  -1   2  -3  291.77   12.50
   1   2   3  302.87   12.90
  -1   2  -3  306.57   12.10
   1   2   3  330.27   12.80
  -1   2  -3  307.27   12.50
   1   2   3  298.67   12.20
   1   2   3  306.47   11.80
   1   2   3  287.77   12.40
  -2  -2  -3  797.52   31.30
  -2  -2  -3  821.12   31.30
   2  -2   3  816.02   30.80
  -2  -2  -3  842.42   30.50
   2  -2   3  849.12   32.00
   2  -2   3  824.92   30.50
   2  -2   3  858.71   30.80
  -2  -2  -3  821.82   30.00
   2  -2   3  789.62   30.80
  -2  -2  -3  828.72   31.30
   2  -2   3  868.71   31.20
  -2   2  -3  782.32   30.40
  -2   2  -3  803.12   30.80
   2   2   3  757.32   30.60
   2   2   3  821.52   31.20
  -2   2  -3  818.02   32.10
  -2   2  -3  811.72   30.80
   2   2   3  794.72   31.20
  -2   2  -3  803.22   30.80
   2   2   3  783.92   29.80
   2   2   3  815.12   31.40
   3  -2   3  105.89    5.00
   3  -2   3  106.39    6.00
   3  -2   3  107.29    5.70
   3  -2   3  105.19    5.50
  -3  -2  -3  105.69    5.50
   3  -2   3  108.69    7.30
  -3  -2  -3  112.89    5.00
  -3  -2  -3   96.39    6.10
   3  -2   3   93.29    5.60
  -3  -2  -3  103.19    6.80
  -3  -2  -3   95.79    6.10
   3   2   3   99.99    5.50
   3   2   3   98.39    5.90
   3   2   3  114.49    6.60
   3   2   3  102.49    4.80
  -3   2  -3  112.69    6.20
   3   2   3   91.69    6.50
  -3   2  -3   89.79    7.10
  -3   2  -3   99.39    5.40
  -3   2  -3  102.49    5.00
  -3   2  -3  109.09    5.50
  -4  -2  -3 1912.21   71.99
   4  -2   3 1918.21   70.89
   4  -2   3 1823.42   70.29
   4  -2   3 1902.21   69.39
   4  -2   3 1909.21   72.29
   4  -2   3 1910.71   70.09
  -4  -2  -3 1962.40   70.79
  -4  -2  -3 1968.90   70.79
  -4  -2  -3 1911.81   69.49
   4  -2   3 1888.51   70.09
  -4   2  -3 1890.61   69.49
  -4   2  -3 1846.32   69.69
   4   2   3 1862.11   70.79
   4   2   3 1928.31   70.49
  -4   2  -3 1870.51   69.99
   4   2   3 1891.91   69.79
   4   2   3 1875.61   71.89
   4   2   3 2024.50   70.19
  -4   2  -3 1871.51   71.29
  -4   2  -3 1871.91   72.69
   4   2   3 1977.10   71.99
   5  -2   3   10.40    3.20
   5  -2   3    9.50    2.20
   5  -2   3   12.70    1.90
  -5  -2  -3    9.40    2.80
  -5  -2  -3   12.80    3.90
   5  -2   3    8.30    3.40
  -5  -2  -3    8.50    2.20
   5  -2   3    9.40    2.20
  -5  -2  -3    9.00    2.80
   5  -2   3    9.20    4.60
   5   2   3   10.20    3.10
  -5   2  -3   13.30    2.30
  -5   2  -3    8.80    4.90
  -5   2  -3   13.70    2.50
   5   2   3    8.80    2.90
   5   2   3    4.50    4.20
  -5   2  -3    9.30    3.70
   5   2   3    8.70    2.60
   5   2   3    8.80    2.70
   5   2   3   14.20    4.40
  -5   2  -3    9.30    1.70
  -5   2  -3   10.00    2.60
   6  -2   3   10.80    4.20
  -6  -2  -3    9.60    4.40
   6  -2   3    8.70    2.60
   6  -2   3    9.10    5.90
   6  -2   3    8.20    5.60
  -6  -2  -3   10.10    3.00
  -6  -2  -3    4.30    3.40
   6  -2   3   10.80    3.70
  -6   2  -3   10.40    2.50
   6   2   3   12.80    2.80
   6   2   3   10.60    3.20
   6   2   3    1.80    4.90
  -6   2  -3   10.80    2.10
   6   2   3   10.20    5.90
  -6   2  -3    8.30    2.50
  -6   2  -3   10.70    3.10
  -6   2  -3   18.40    6.00
   6   2   3   11.10    3.30
   6   2   3   16.90    3.80
   6   2   3   10.60    2.70
   7  -2   3  205.18   11.90
   7  -2   3  235.28   13.20
  -7  -2  -3  244.08   13.40
   7  -2   3  218.68   10.80
  -7  -2  -3  203.78   11.00
   7  -2   3  210.18   10.50
   7   2   3  242.68   10.80
  -7   2  -3  238.18   15.80
   7   2   3  224.78   11.90
   7   2   3  209.98   10.60
   7   2   3  199.68   14.10
  -7   2  -3  219.68   10.80
   7   2   3  227.48   11.50
  -8  -2  -3    7.40    3.50
   8  -2   3    0.70    3.90
   8  -2   3    8.60    3.70
  -8  -2  -3   14.00    6.70
   8  -2   3   10.90    6.20
   8  -2   3   10.50    5.70
   8   2   3   11.90    5.70
   8   2   3   -5.60    7.00
   8   2   3    9.10    4.10
  -8   2  -3    7.00    8.60
   8   2   3    6.80    4.30
   8   2   3    2.60    3.10
  -8   2  -3    4.80    3.50
   8   2   3    9.10    5.20
   9  -2   3   70.29    6.90
   9  -2   3   65.69    7.90
  -9  -2  -3   65.99   10.50
  -9  -2  -3   61.79    6.90
   9  -2   3   67.09   11.00
  -9   2  -3   83.19   13.80
   9   2   3   62.09    6.50
   9   2   3   72.19    8.60
  -9   2  -3   57.79    7.20
   9   2   3   50.49    8.30
   9   2   3   58.69   11.10
  10  -2   3   -7.10    3.80
 -10  -2  -3   -5.70    4.00
  10  -2   3   -3.60   10.40
 -10   2  -3    5.20    4.70
  10   2   3   -1.70    3.90
  10   2   3    3.90   10.70
  10   2   3    1.60    6.00
 -10   2  -3   13.30   12.40
  10  -3  -3    1.40    9.20
  10  -3  -3  -18.90   13.60
 -10  -3   3   11.70    4.20
  10  -3  -3    7.00    9.20
 -10  -3   3    7.40    5.80
  10   3  -3    1.50    2.70
  10   3  -3    0.90   11.60
  10   3  -3   13.80   10.60
  10   3  -3    3.80    3.20
   9  -3  -3   30.40    8.70
  -9  -3   3   25.30    5.70
  -9  -3   3   29.10    5.10
   9  -3  -3   36.50    8.00
   9  -3  -3   19.30   12.10
   9   3  -3   25.30   10.60
   9   3  -3   35.10    4.10
   9   3  -3   25.10    4.70
   9   3  -3   29.30    8.80
  -8  -3   3   25.60    5.20
   8  -3  -3   20.20    9.80
  -8  -3   3   20.30    4.60
   8  -3  -3   30.00    6.50
   8  -3  -3   27.70    6.20
  -8  -3   3   23.90    9.80
   8   3  -3   30.80    6.80
   8   3  -3   21.10    4.10
   8   3  -3   27.70    5.20
   8   3  -3   22.60    4.60
  -7  -3   3  183.58   10.90
  -7  -3   3  172.48   10.70
   7  -3  -3  194.68   13.50
  -7  -3   3  202.78   14.50
   7  -3  -3  196.48   15.20
   7  -3  -3  178.08   13.60
   7  -3  -3  200.98   11.70
  -7   3   3  210.48   15.10
  -7   3   3  200.28   11.40
   7   3  -3  199.58   11.60
   7   3  -3  184.58   10.20
  -7   3   3  184.38    9.10
   7   3  -3  176.58   11.40
   7   3  -3  185.48   10.00
   7   3  -3  192.78   10.90
   7   3  -3  172.78   10.10
  -6  -3   3   43.70    5.90
   6  -3  -3   29.60    9.00
   6  -3  -3   46.40    6.90
  -6  -3   3   44.90    7.50
   6  -3  -3   57.39    6.40
  -6  -3   3   46.90    6.00
   6  -3  -3   52.39    5.90
  -6  -3   3   37.40    5.20
  -6   3   3   50.39    5.60
   6   3  -3   40.70    5.30
  -6   3   3   49.40    8.20
   6   3  -3   50.49    6.00
   6   3  -3   42.70    5.30
   6   3  -3   38.20    5.30
  -6   3   3   42.20    4.30
   6   3  -3   36.90    4.80
  -5  -3   3   16.50    3.40
   5  -3  -3   11.00    3.30
  -5  -3   3   13.10    3.50
   5  -3  -3   14.30    4.10
   5  -3  -3   14.80    5.60
   5  -3  -3   14.60    2.50
  -5  -3   3    6.10    4.40
   5  -3  -3   16.60    4.80
  -5  -3   3   14.90    3.70
  -5   3   3   23.90    3.90
  -5   3   3   17.90    2.80
   5   3  -3   18.70    3.60
  -5   3   3   14.50    2.80
   5   3  -3   12.50    2.90
   5   3  -3   10.40    3.50
   5   3  -3   10.70    2.40
   5   3  -3    9.00    4.50
   5   3  -3   13.90    3.60
  -5   3   3   27.20    6.30
   4  -3  -3  152.58    6.20
   4  -3  -3  148.59    7.60
   4  -3  -3  146.29   10.50
   4  -3  -3  162.98    8.50
   4  -3  -3  155.58    6.10
  -4  -3   3  154.78    8.20
  -4  -3   3  158.58    8.10
  -4  -3   3  145.79    8.60
   4  -3  -3  152.98    7.70
  -4  -3   3  150.68    9.50
   4  -3  -3  148.19    9.30
   4  -3  -3  160.48    7.60
  -4   3   3  159.08    6.70
   4   3  -3  141.59    8.90
  -4   3   3  151.38    6.80
  -4   3   3  172.58    8.70
   4   3  -3  145.69    7.00
   4   3  -3  147.09    8.40
   4   3  -3  155.18    8.60
  -4   3   3  142.49    8.00
  -4   3   3  160.88   10.40
   4   3  -3  140.89    8.20
  -4   3   3  159.18    7.70
   4   3  -3  156.28    6.60
   3  -3  -3    6.60    1.70
  -3  -3   3   11.40    2.90
   3  -3  -3   10.30    2.50
  -3  -3   3    9.30    2.20
  -3  -3   3   21.20    3.10
   3  -3  -3    7.60    2.00
  -3  -3   3   11.40    3.30
  -3  -3   3    8.70    2.50
   3  -3  -3   17.80    4.60
   3  -3  -3   12.10    3.30
   3   3  -3    7.50    2.80
  -3   3   3    4.50    2.00
  -3   3   3    9.30    2.20
  -3   3   3   15.10    3.90
   3   3  -3   11.50    1.30
  -3   3   3   11.50    2.70
   3   3  -3   12.80    2.90
   3   3  -3    8.00    1.50
  -3   3   3    6.60    1.90
  -3   3   3   11.10    2.10
   3   3  -3    6.60    2.60
   3   3  -3   10.20    2.50
  -3   3   3   13.90    2.30
   2  -3  -3  239.48   12.10
   2  -3  -3  256.87   10.80
   2  -3  -3  241.58    9.60
   2  -3  -3  256.67   11.00
   2  -3  -3  239.78   10.90
  -2  -3   3  237.88    9.40
  -2  -3   3  244.18   11.50
   2  -3  -3  222.38   11.40
  -2  -3   3  242.98   11.30
   2  -3  -3  242.78   10.70
  -2  -3   3  243.28   10.90
  -2   3   3  249.08   12.10
   2   3  -3  243.28   11.30
   2   3  -3  247.18   11.40
  -2   3   3  263.27   10.80
   2   3  -3  268.67   11.40
   2   3  -3  244.18   11.20
   2   3  -3  238.18    9.50
   2   3  -3  241.28   10.90
  -2   3   3  245.28    9.80
   2   3  -3  219.98   10.80
  -2   3   3  252.27   10.80
  -2   3   3  231.98   10.80
  -2   3   3  255.37   11.30
   1  -3  -3 2551.14   95.39
  -1  -3   3 2403.36   93.89
  -1  -3   3 2591.14   95.39
   1  -3  -3 2516.25   93.79
  -1  -3   3 2733.53   95.19
   1  -3  -3 2684.63   95.79
   1  -3  -3 2505.15   95.59
  -1  -3   3 2729.33   95.09
  -1  -3   3 2804.02   95.99
   1  -3  -3 2554.14   95.39
   1  -3  -3 2704.13   95.29
   1  -3  -3 2690.53   95.39
   1   3  -3 2738.03   95.69
  -1   3   3 2575.64   95.69
   1   3  -3 2507.95   94.29
  -1   3   3 2504.35   95.19
   1   3  -3 2536.15   95.59
   1   3  -3 2588.74   95.29
  -1   3   3 2690.53   95.59
  -1   3   3 2406.86   93.59
   1   3  -3 2571.24   95.49
   1   3  -3 2554.44   94.79
   1   3  -3 2685.63   95.49
   0  -3  -3   -0.50    1.30
   0  -3  -3    1.90    1.70
   0  -3  -3    3.10    1.70
   0  -3  -3    0.60    1.50
   0  -3   3    2.60    1.40
   0  -3   3    2.60    1.60
   0  -3   3    2.10    1.60
   0  -3   3    1.50    1.80
   0  -3   3    0.30    1.70
   0  -3  -3   -0.20    1.50
   0  -3  -3    0.40    1.00
   0  -3  -3    1.80    1.90
   0   3  -3    5.10    2.00
   0   3   3    1.90    1.50
   0   3   3    1.50    1.50
   0   3  -3   -0.50    1.50
   0   3  -3   -0.10    1.80
   0   3  -3   -2.40    1.80
   0   3  -3   -0.40    1.10
   0   3   3    0.20    1.80
   0   3  -3    2.70    1.80
   0   3   3    5.80    1.00
   0   3  -3    0.10    1.40
   1  -3   3 3317.97  118.09
   1  -3   3 3231.98  118.19
   1  -3   3 3246.78  117.79
  -1  -3  -3 3175.08  116.79
   1  -3   3 3292.37  118.39
  -1  -3  -3 3289.87  118.39
  -1  -3  -3 3150.08  117.99
   1  -3   3 3353.56  117.29
  -1  -3  -3 3261.97  118.49
   1  -3   3 3208.78  117.99
   1   3   3 3180.88  118.19
   1   3   3 3124.69  117.99
  -1   3  -3 3111.19  117.09
   1   3   3 3182.98  116.99
  -1   3  -3 3126.29  118.09
  -1   3  -3 3405.66  117.89
   1   3   3 3359.66  118.69
   1   3   3 3241.08  118.19
   1   3   3 3084.19  117.19
  -1   3  -3 3289.37  118.49
  -1   3  -3 3287.97  118.09
  -2  -3  -3 2511.05   91.79
   2  -3   3 2455.95   91.69
  -2  -3  -3 2496.85   91.39
   2  -3   3 2586.14   91.69
   2  -3   3 2495.35   90.99
   2  -3   3 2465.65   91.19
   2  -3   3 2599.94   92.09
  -2  -3  -3 2455.25   92.19
   2  -3   3 2571.64   92.59
  -2   3  -3 2523.35   92.89
   2   3   3 2428.66   90.09
  -2   3  -3 2480.25   91.79
   2   3   3 2492.85   91.69
  -2   3  -3 2510.45   91.29
  -2   3  -3 2477.65   91.19
   2   3   3 2364.96   92.19
   2   3   3 2563.74   92.09
  -2   3  -3 2443.46   91.49
   3  -3   3  358.86   15.70
   3  -3   3  366.56   17.10
  -3  -3  -3  388.06   16.30
   3  -3   3  370.76   15.50
  -3  -3  -3  356.56   16.20
   3  -3   3  386.16   15.30
  -3  -3  -3  370.16   14.90
  -3  -3  -3  360.66   16.10
   3  -3   3  360.16   14.70
   3  -3   3  380.66   15.70
  -3   3  -3  363.16   15.40
  -3   3  -3  354.26   15.50
  -3   3  -3  340.37   15.30
  -3   3  -3  360.46   15.60
  -3   3  -3  378.46   17.50
   3   3   3  358.86   16.20
   3   3   3  351.76   16.20
   3   3   3  346.77   15.50
   3   3   3  359.06   15.80
   3   3   3  376.66   13.80
  -3   3  -3  358.26   14.80
  -4  -3  -3  152.88    8.90
  -4  -3  -3  173.68    9.80
   4  -3   3  146.19    8.10
   4  -3   3  162.58    8.30
   4  -3   3  142.19    8.70
  -4  -3  -3  159.28    9.00
   4  -3   3  156.88    7.10
  -4  -3  -3  159.18    7.60
   4  -3   3  158.98   10.40
   4  -3   3  157.88    8.10
  -4  -3  -3  142.29    7.20
  -4   3  -3  159.38    8.30
   4   3   3  156.28    8.40
   4   3   3  159.38    9.10
   4   3   3  146.19    8.50
  -4   3  -3  156.28    7.20
  -4   3  -3  157.28    8.00
  -4   3  -3  151.28   10.70
   4   3   3  141.69    9.30
   4   3   3  155.18    6.50
  -4   3  -3  152.98    8.10
  -4   3  -3  158.48    8.90
  -5  -3  -3    2.80    2.70
   5  -3   3    0.70    2.30
   5  -3   3   -0.20    2.80
   5  -3   3   -1.90    4.60
  -5  -3  -3    3.40    3.50
   5  -3   3    4.60    1.60
   5  -3   3    2.60    2.50
   5  -3   3    4.80    3.70
  -5  -3  -3   -1.50    2.70
  -5  -3  -3    1.80    2.20
  -5  -3  -3    2.60    3.80
   5   3   3    2.10    4.60
  -5   3  -3    0.40    2.40
  -5   3  -3    2.70    5.10
  -5   3  -3    4.20    2.70
   5   3   3   -2.30    3.30
   5   3   3   -1.00    3.10
  -5   3  -3    2.30    1.70
  -5   3  -3    0.10    2.10
  -5   3  -3    5.30    4.20
   5   3   3   -1.00    1.80
   5   3   3    5.20    2.80
  -6  -3  -3  133.49    8.60
   6  -3   3  128.59    8.70
  -6  -3  -3  124.99    7.20
  -6  -3  -3  128.39    8.60
   6  -3   3  114.59   13.20
   6  -3   3  128.79    6.30
   6  -3   3  124.29    6.00
   6  -3   3  125.79    9.10
   6  -3   3  120.79    7.70
  -6   3  -3  121.19    7.60
   6   3   3  124.89   10.30
   6   3   3  137.29    8.30
   6   3   3  130.09    8.50
   6   3   3  130.09    6.90
  -6   3  -3  127.79    7.50
  -6   3  -3  125.09   11.90
  -6   3  -3  127.59    7.80
  -6   3  -3  125.19   10.30
   7  -3   3  144.99    8.80
  -7  -3  -3  146.69    9.60
  -7  -3  -3  135.89    9.80
   7  -3   3  147.19   10.90
   7  -3   3  142.29   10.30
   7   3   3  143.29   10.20
   7   3   3  148.29    8.20
   7   3   3  134.39   12.30
  -7   3  -3  139.49    8.80
  -7   3  -3  142.09    8.60
   7   3   3  139.79    8.20
  -7   3  -3  136.39   13.80
  -7   3  -3  142.89    7.20
   7   3   3  135.99    9.60
   7   3   3  131.19    8.70
   8  -3   3   60.39    6.90
  -8  -3  -3   60.39    7.30
   8  -3   3   55.39    8.00
   8  -3   3   62.89    6.90
   8  -3   3   62.49    9.30
  -8   3  -3   48.70    6.90
   8   3   3   54.49    6.90
   8   3   3   66.79   10.40
   8   3   3   45.30    6.30
   8   3   3   62.99    8.90
  -8   3  -3   57.79   11.40
   8   3   3   71.69    8.60
   9  -3   3    6.30    4.30
   9  -3   3   10.20    5.30
  -9  -3  -3   -1.10    4.50
   9  -3   3    1.00    8.30
   9   3   3    1.30    9.50
  -9   3  -3    7.50    4.50
   9   3   3   -0.90    3.90
  -9   3  -3    4.40   11.60
   9   3   3   -1.40    6.10
  10  -3   3   15.40    9.50
 -10  -3  -3    3.90    4.80
  10  -3   3    3.50    4.80
 -10   3  -3   14.90    5.60
  10   3   3   12.60    4.80
  10   3   3   22.90   11.70
 -10   3  -3   -7.00   14.50
  -9  -4   3  -10.70   10.10
  -9  -4   3    2.00    5.00
   9  -4  -3    3.10   11.00
   9  -4  -3   -2.70    7.50
   9  -4  -3    5.30    8.00
   9   4  -3    2.10    9.20
   9   4  -3    4.50    4.90
   9   4  -3    5.50    4.70
   9   4  -3    2.90   11.10
  -8  -4   3    4.90    5.40
  -8  -4   3    3.70    4.60
  -8  -4   3   10.20    9.40
   8  -4  -3    8.10    8.60
   8  -4  -3    0.80    6.20
   8   4  -3    6.10    4.80
   8   4  -3    3.20    6.60
   8   4  -3    9.50    4.70
   8   4  -3    0.90    4.80
  -8   4   3   16.10    6.00
  -7  -4   3  146.69   11.30
   7  -4  -3  186.28   11.20
  -7  -4   3  171.28   11.70
  -7  -4   3  191.58   14.60
   7  -4  -3  198.08   15.00
   7  -4  -3  157.38   13.70
  -7  -4   3  175.68   11.90
   7   4  -3  169.68    8.70
  -7   4   3  194.08   11.70
  -7   4   3  206.28   15.90
  -7   4   3  188.88    9.90
   7   4  -3  171.28    8.20
   7   4  -3  182.58   11.20
   7   4  -3  200.18   11.30
   7   4  -3  199.18   13.00
   6  -4  -3  359.96   17.10
   6  -4  -3  331.47   17.90
  -6  -4   3  353.06   19.20
   6  -4  -3  345.77   15.90
   6  -4  -3  338.97   15.20
  -6  -4   3  361.96   16.50
  -6  -4   3  346.97   17.10
  -6  -4   3  360.16   17.40
   6   4  -3  311.57   13.60
  -6   4   3  384.36   16.90
   6   4  -3  341.27   16.40
  -6   4   3  357.36   20.00
   6   4  -3  344.97   17.40
  -6   4   3  346.17   15.50
   6   4  -3  345.17   16.60
   6   4  -3  324.37   13.30
   5  -4  -3   71.49    6.70
   5  -4  -3   68.09    3.10
  -5  -4   3   66.59    6.90
  -5  -4   3   72.19    6.70
  -5  -4   3   81.19    6.50
   5  -4  -3   70.49    5.50
   5  -4  -3   65.39    8.30
  -5  -4   3   58.29    7.80
   5  -4  -3   71.89   10.20
   5  -4  -3   72.99    3.30
   5  -4  -3   75.19    5.50
  -5   4   3   68.49    4.60
  -5   4   3   68.29    4.20
   5   4  -3   63.29    7.80
  -5   4   3   67.79    5.70
   5   4  -3   70.09    3.10
   5   4  -3   58.49    6.60
   5   4  -3   74.59    6.80
   5   4  -3   69.09    3.50
   5   4  -3   70.29    6.60
  -5   4   3   65.49    6.80
  -5   4   3   66.19    8.80
  -5   4   3   66.89    6.30
   4  -4  -3   52.19    7.20
  -4  -4   3   34.50    4.80
  -4  -4   3   34.50    5.80
  -4  -4   3   32.60    4.40
   4  -4  -3   35.20    3.80
  -4  -4   3   37.90    5.20
   4  -4  -3   43.50    6.10
   4  -4  -3   35.40    4.50
   4  -4  -3   32.30    3.40
   4  -4  -3   40.70    5.00
   4  -4  -3   48.10    3.80
  -4   4   3   42.40    4.90
  -4   4   3   34.10    3.90
  -4   4   3   34.00    3.60
  -4   4   3   37.70    6.50
   4   4  -3   37.70    5.00
   4   4  -3   37.10    5.30
  -4   4   3   32.00    4.30
  -4   4   3   38.50    4.50
   4   4  -3   47.40    6.00
   4   4  -3   52.59    5.80
  -4   4   3   44.00    5.10
   3  -4  -3    8.70    1.90
   3  -4  -3   -3.40    3.80
  -3  -4   3    1.70    2.40
  -3  -4   3    2.80    3.30
   3  -4  -3    2.90    2.30
   3  -4  -3    4.80    2.30
  -3  -4   3    4.70    2.70
  -3  -4   3    1.50    2.90
   3  -4  -3    6.10    3.40
   3  -4  -3    1.40    2.50
   3  -4  -3    0.40    2.40
  -3  -4   3    3.30    3.00
  -3   4   3    1.90    1.80
   3   4  -3    2.20    2.40
   3   4  -3    3.10    0.80
  -3   4   3    2.90    2.60
  -3   4   3    1.50    2.20
   3   4  -3    3.60    2.80
  -3   4   3   -1.20    2.00
  -3   4   3   -1.10    2.30
   3   4  -3    1.60    2.90
   3   4  -3    2.60    3.00
   3   4  -3   -0.20    3.00
  -3   4   3    7.00    3.90
  -3   4   3    1.80    2.00
  -2  -4   3  962.50   36.00
  -2  -4   3  902.71   33.50
   2  -4  -3  956.10   35.80
   2  -4  -3  903.61   35.80
   2  -4  -3  917.91   35.60
  -2  -4   3  893.91   35.40
  -2  -4   3  864.81   35.80
   2  -4  -3  900.21   35.40
  -2  -4   3  959.60   36.10
   2  -4  -3  846.62   36.10
  -2  -4   3  932.61   36.10
   2  -4  -3  932.31   33.90
   2  -4  -3  883.31   36.70
  -2  -4   3  883.11   36.40
   2   4  -3  908.71   35.30
   2   4  -3  927.51   36.20
  -2   4   3  961.30   36.10
  -2   4   3  959.20   36.80
  -2   4   3  907.71   35.70
   2   4  -3  875.01   35.80
   2   4  -3  919.81   36.40
  -2   4   3  907.21   35.50
   2   4  -3  958.90   36.10
   2   4  -3  902.31   33.90
  -2   4   3  944.71   35.60
  -2   4   3  898.81   34.00
   2   4  -3  933.01   36.20
   1  -4  -3    4.90    2.80
   1  -4  -3    3.00    2.60
  -1  -4   3    7.20    2.30
   1  -4  -3    1.80    2.10
  -1  -4   3    1.00    2.50
   1  -4  -3    5.60    2.60
   1  -4  -3    2.70    2.40
  -1  -4   3    0.80    2.50
   1  -4  -3    3.50    2.80
  -1  -4   3    3.40    1.50
  -1  -4   3    0.80    2.90
  -1  -4   3    3.20    2.30
  -1  -4   3    1.00    2.20
   1  -4  -3    0.30    2.10
   1  -4  -3    4.10    1.30
   1   4  -3    0.90    2.40
  -1   4   3    1.50    2.20
  -1   4   3    0.30    1.90
   1   4  -3   -1.90    2.10
   1   4  -3   -0.60    2.60
   1   4  -3    3.80    1.80
  -1   4   3    6.10    1.20
  -1   4   3    2.10    2.40
  -1   4   3    0.40    2.40
   1   4  -3    2.90    2.90
   1   4  -3    3.40    2.00
   1   4  -3    4.30    3.00
   0  -4   3   75.09    5.50
   0  -4   3   87.79    6.10
   0  -4   3   67.99    4.90
   0  -4   3   78.19    6.20
   0  -4   3   75.89    4.80
   0  -4  -3   65.99    5.50
   0  -4  -3   67.69    4.90
   0  -4  -3   70.09    5.50
   0  -4  -3   77.49    5.90
   0  -4   3   71.09    5.40
   0  -4  -3   67.89    5.60
   0  -4  -3   70.49    4.70
   0   4   3   65.59    5.70
   0   4   3   72.89    5.50
   0   4  -3   72.19    5.90
   0   4  -3   73.89    5.70
   0   4  -3   75.29    4.50
   0   4  -3   67.49    5.20
   0   4   3   68.29    3.90
   0   4  -3   78.89    5.90
   0   4   3   68.89    5.60
   0   4   3   80.49    5.60
   0   4  -3   72.59    5.90
   0   4  -3   66.39    5.40
  -1  -4  -3 3039.70  112.49
  -1  -4  -3 3110.79  112.89
   1  -4   3 3035.00  114.49
  -1  -4  -3 3085.09  114.09
   1  -4   3 3155.38  114.19
   1  -4   3 3004.90  113.99
   1  -4   3 3059.29  112.99
  -1  -4  -3 3113.79  114.59
  -1  -4  -3 3169.38  113.29
   1  -4   3 3183.88  114.09
  -1  -4  -3 3251.87  114.49
  -1  -4  -3 3052.29  114.49
   1   4   3 3151.68  114.39
   1   4   3 3038.00  114.19
  -1   4  -3 3253.17  114.49
   1   4   3 3175.08  114.39
  -1   4  -3 3216.28  114.59
  -1   4  -3 3071.29  112.69
  -1   4  -3 3095.59  113.79
  -1   4  -3 3177.38  114.19
  -1   4  -3 2677.63  113.89
  -1   4  -3 3069.79  114.29
   1   4   3 3322.57  114.99
   1   4   3 2980.50  112.79
   2  -4   3  539.25   22.30
   2  -4   3  542.45   22.60
  -2  -4  -3  511.45   21.90
   2  -4   3  540.65   23.00
  -2  -4  -3  516.25   22.80
   2  -4   3  527.45   22.50
  -2  -4  -3  473.35   19.90
   2  -4   3  554.34   21.10
   2  -4   3  550.04   21.90
  -2  -4  -3  549.35   22.60
  -2  -4  -3  537.55   22.10
  -2  -4  -3  521.35   22.80
  -2  -4  -3  536.85   20.40
  -2   4  -3  525.45   22.20
   2   4   3  551.14   22.70
   2   4   3  555.84   22.70
   2   4   3  521.65   23.00
  -2   4  -3  541.45   21.80
   2   4   3  572.14   22.60
  -2   4  -3  548.75   21.40
  -2   4  -3  536.25   22.60
  -2   4  -3  546.35   22.50
   2   4   3  545.15   21.90
  -2   4  -3  525.65   23.30
   3  -4   3 1214.38   46.40
   3  -4   3 1236.58   46.30
   3  -4   3 1246.28   47.30
   3  -4   3 1118.89   47.20
  -3  -4  -3 1280.57   48.10
  -3  -4  -3 1219.28   46.70
   3  -4   3 1245.98   48.70
  -3  -4  -3 1181.38   47.60
  -3  -4  -3 1227.28   47.90
   3  -4   3 1244.68   47.50
  -3   4  -3 1261.97   47.40
  -3   4  -3 1239.38   46.50
   3   4   3 1232.48   48.10
   3   4   3 1231.68   47.70
  -3   4  -3 1232.18   47.30
  -3   4  -3 1281.37   49.40
  -3   4  -3 1229.28   46.60
   3   4   3 1313.27   44.80
   3   4   3 1149.39   47.20
   3   4   3 1223.98   47.70
  -3   4  -3 1223.88   47.20
   3   4   3 1259.47   47.50
  -4  -4  -3   70.09    7.00
  -4  -4  -3   83.39    7.30
  -4  -4  -3   82.89    3.60
   4  -4   3   68.99    8.40
   4  -4   3   82.79    5.20
   4  -4   3   72.19    7.00
   4  -4   3   85.99    6.40
  -4  -4  -3   84.39    5.80
   4  -4   3   72.89    5.90
  -4  -4  -3   87.79    7.20
   4  -4   3   77.09    6.50
  -4   4  -3   81.19    6.60
  -4   4  -3   82.39    6.30
   4   4   3   77.09    6.60
   4   4   3   88.49    6.70
   4   4   3   77.99    7.30
  -4   4  -3   76.99    6.40
   4   4   3   81.09    6.80
  -4   4  -3   76.59    6.20
  -4   4  -3   73.09    8.50
   4   4   3   74.59    3.50
   4   4   3   82.39    7.10
  -4   4  -3   80.69    5.20
   5  -4   3  104.49   10.80
   5  -4   3   89.59    5.60
   5  -4   3  107.69    7.30
  -5  -4  -3   80.29    8.40
  -5  -4  -3   99.39    8.80
  -5  -4  -3   93.29    8.10
   5  -4   3   94.29    6.80
  -5  -4  -3  100.39    6.50
   5  -4   3   96.29    7.10
  -5  -4  -3  104.89    4.70
   5  -4   3   93.39    8.10
  -5   4  -3   85.79    5.80
   5   4   3   83.89    8.60
  -5   4  -3   96.29   10.40
  -5   4  -3  100.19    7.20
   5   4   3  101.59    4.40
   5   4   3  103.49    7.70
  -5   4  -3  104.69    7.80
   5   4   3  105.99    7.90
   5   4   3  100.59    9.40
  -5   4  -3  100.09    7.30
   5   4   3   94.29    7.70
  -5   4  -3   97.29    6.90
  -6  -4  -3    8.80    5.40
   6  -4   3   -2.60    4.90
  -6  -4  -3    0.70    3.10
   6  -4   3    1.50    3.40
   6  -4   3   -4.50    2.90
  -6  -4  -3   -2.60    4.00
   6  -4   3    4.30    3.80
   6   4   3   -4.60    4.30
  -6   4  -3    1.30    3.60
   6   4   3   -6.00    4.20
   6   4   3   -4.60    3.60
  -6   4  -3   -7.20    6.40
  -6   4  -3    4.60    5.60
   6   4   3   -1.00    1.60
  -6   4  -3   -0.60    3.20
  -6   4  -3   -2.50    3.30
   7  -4   3   26.30    5.10
  -7  -4  -3   23.00    4.40
  -7  -4  -3   26.50    5.60
   7  -4   3   32.60    6.90
   7  -4   3   27.20    6.10
  -7   4  -3   27.10    4.80
   7   4   3   24.00    2.90
   7   4   3   19.60    6.20
   7   4   3   22.90    5.20
  -7   4  -3   38.50    9.60
   7   4   3   25.40    4.00
  -7   4  -3   32.70    4.40
   7   4   3   20.00    7.60
  -7   4  -3   27.40    5.20
   7   4   3   19.10    5.90
  -8  -4  -3    8.60    6.50
   8  -4   3   11.00    4.60
  -8  -4  -3    7.40    5.10
   8  -4   3   20.30    7.40
   8   4   3   11.90    5.20
   8   4   3    8.70    4.80
   8   4   3   -3.30    6.00
   8   4   3    3.40    6.20
  -8   4  -3  -13.20    9.40
  -8   4  -3   14.20    5.10
  -8   4  -3   12.20    5.10
   8   4   3   11.30    9.30
   9  -4   3   -1.60    5.20
  -9  -4  -3   -0.50    5.50
   9  -4   3   -2.40    8.30
   9  -4   3   13.00    6.30
  -9   4  -3    2.00   10.80
   9   4   3   -9.00    9.70
  -9   4  -3   -3.30    5.30
   9   4   3   -2.70    4.90
  -9  -5   3   -5.30    6.40
   9  -5  -3   -1.30    8.10
   9  -5  -3    4.10   13.50
  -9  -5   3    2.50   11.10
   9   5  -3   16.40   10.80
   9   5  -3    6.40    5.90
  -9   5   3   -6.90    7.60
  -8  -5   3   16.40    8.50
  -8  -5   3   27.20   10.40
   8  -5  -3   14.90    6.40
   8  -5  -3    9.20    9.40
  -8  -5   3   18.40    6.70
   8   5  -3   17.40    6.70
   8   5  -3   28.40    6.60
   8   5  -3   20.70    9.30
  -8   5   3   25.30    7.40
   7  -5  -3   17.90    7.80
   7  -5  -3   15.20    4.80
  -7  -5   3   16.20    6.40
  -7  -5   3   13.90    6.10
  -7  -5   3   24.50    8.50
   7  -5  -3   13.30    8.50
   7   5  -3    8.80    5.30
  -7   5   3   20.40    9.30
  -7   5   3   16.20    6.20
   7   5  -3   14.50    7.60
   7   5  -3   10.60    5.40
  -7   5   3   17.90    4.50
  -6  -5   3   49.99    7.50
  -6  -5   3   64.59    8.80
   6  -5  -3   62.19    8.10
  -6  -5   3   57.69    7.60
  -6  -5   3   74.49   10.10
   6  -5  -3   67.99    6.70
   6  -5  -3   56.79    6.20
  -6   5   3   77.39    7.70
  -6   5   3   69.59    5.10
   6   5  -3   75.39    8.50
   6   5  -3   68.69    8.70
  -6   5   3   67.29    7.20
   6   5  -3   84.89   10.00
  -6   5   3   82.19   11.30
  -6   5   3   67.29    7.80
   5  -5  -3   59.39    6.10
  -5  -5   3   55.29    7.80
   5  -5  -3   70.49    5.70
   5  -5  -3   57.69    8.20
   5  -5  -3   48.90    4.90
  -5  -5   3   47.50    6.00
   5  -5  -3   49.90    6.70
  -5  -5   3   48.10    6.90
  -5  -5   3   71.29    9.20
  -5   5   3   51.19    6.80
   5   5  -3   65.59    7.80
  -5   5   3   50.19    6.30
  -5   5   3   67.69    9.20
  -5   5   3   76.79    7.10
   5   5  -3   66.29    8.50
  -5   5   3   53.29    6.50
   5   5  -3   56.39    7.00
  -5   5   3   52.99    5.80
   4  -5  -3 1060.09   38.70
   4  -5  -3  986.70   39.10
   4  -5  -3 1049.70   39.70
   4  -5  -3  992.30   43.10
   4  -5  -3 1010.30   40.40
   4  -5  -3  999.90   40.50
  -4  -5   3 1074.69   42.10
  -4  -5   3 1066.69   40.40
   4  -5  -3  986.90   41.70
  -4  -5   3 1099.49   43.10
  -4  -5   3 1057.09   41.90
  -4  -5   3 1009.70   40.90
   4   5  -3 1039.20   41.60
  -4   5   3  894.41   40.30
   4   5  -3  961.00   40.70
  -4   5   3 1074.39   40.60
   4   5  -3 1027.00   40.90
  -4   5   3 1037.90   39.80
  -4   5   3 1076.69   43.10
  -4   5   3 1113.99   41.10
  -4   5   3  938.81   39.30
  -4   5   3 1042.50   39.40
   4   5  -3 1017.20   41.40
  -3  -5   3    1.20    2.80
   3  -5  -3    1.20    2.60
   3  -5  -3    9.80    3.10
  -3  -5   3    2.90    3.40
  -3  -5   3    2.20    3.50
   3  -5  -3    7.10    2.10
  -3  -5   3    6.00    3.20
   3  -5  -3    8.50    3.30
  -3  -5   3   11.00    4.10
   3  -5  -3   -2.30    4.70
   3  -5  -3    8.40    4.50
   3  -5  -3    5.50    3.20
   3   5  -3    1.50    4.00
   3   5  -3    5.20    3.10
  -3   5   3    7.80    3.10
   3   5  -3    6.40    3.30
  -3   5   3    1.40    3.00
  -3   5   3    8.00    3.50
  -3   5   3    8.80    2.40
   3   5  -3    3.80    4.20
   3   5  -3    5.00    3.50
  -3   5   3    9.00    3.30
  -3   5   3    4.10    4.20
  -3   5   3   -1.20    2.60
   2  -5  -3  124.99    7.90
   2  -5  -3  120.49    8.00
  -2  -5   3  133.89    8.20
   2  -5  -3  116.69    8.40
   2  -5  -3  124.89    9.60
  -2  -5   3  125.09    8.70
  -2  -5   3  129.49    8.10
  -2  -5   3  124.69    9.30
   2  -5  -3  121.99    6.30
  -2  -5   3  118.59    5.40
   2  -5  -3  142.39    8.50
  -2  -5   3  130.09    8.10
   2  -5  -3  118.29    8.80
   2   5  -3  111.29    8.60
  -2   5   3  107.69    8.10
  -2   5   3  123.29    8.80
   2   5  -3  123.39    8.30
   2   5  -3  121.99    7.30
   2   5  -3  122.29    6.30
   2   5  -3  133.49    9.00
  -2   5   3  129.79    8.40
   2   5  -3  121.69    8.20
  -2   5   3  122.29    6.10
   2   5  -3  121.79    8.90
  -2   5   3  131.49    8.30
  -2   5   3  114.69    7.90
   1  -5  -3 2435.46   89.49
   1  -5  -3 2470.45   91.79
   1  -5  -3 2550.44   91.79
   1  -5  -3 2379.46   91.69
   1  -5  -3 2420.96   91.89
  -1  -5   3 2411.76   91.79
  -1  -5   3 2497.95   90.89
  -1  -5   3 2529.15   91.79
   1  -5  -3 2329.27   91.09
  -1  -5   3 2342.87   89.59
  -1  -5   3 2528.15   91.89
   1  -5  -3 2479.65   91.59
   1  -5  -3 2491.35   92.19
  -1  -5   3 2440.36   92.39
  -1  -5   3 2550.14   91.49
   1   5  -3 2513.35   91.69
  -1   5   3 2452.15   92.09
   1   5  -3 2397.66   91.79
  -1   5   3 2398.86   91.49
   1   5  -3 2464.85   90.39
   1   5  -3 2474.55   92.19
   1   5  -3 2454.75   92.19
   1   5  -3 2518.25   92.09
  -1   5   3 2466.05   91.89
   1   5  -3 2479.85   90.29
  -1   5   3 2381.46   89.09
   0  -5  -3 1638.44   63.89
   0  -5  -3 1619.24   62.49
   0  -5   3 1698.13   62.59
   0  -5   3 1656.13   63.59
   0  -5   3 1664.23   63.49
   0  -5   3 1654.13   64.39
   0  -5  -3 1681.73   63.89
   0  -5   3 1660.53   63.89
   0  -5  -3 1764.32   64.39
   0  -5  -3 1736.63   62.09
   0  -5   3 1486.05   62.39
   0  -5  -3 1515.25   62.79
   0  -5   3 1771.52   63.99
   0  -5  -3 1676.13   64.09
   0   5  -3 1726.63   64.19
   0   5   3 1692.73   63.99
   0   5  -3 1664.73   63.89
   0   5  -3 1659.93   63.09
   0   5  -3 1721.43   64.29
   0   5   3 1693.83   63.89
   0   5  -3 1714.53   63.59
   0   5   3 1717.33   64.39
   0   5  -3 1687.83   62.09
   0   5   3 1739.33   63.99
   0   5  -3 1664.63   64.09
   0   5   3 1661.73   61.59
  -1  -5  -3  421.46   19.20
  -1  -5  -3  422.16   17.10
   1  -5   3  444.86   18.90
   1  -5   3  414.16   18.80
  -1  -5  -3  416.96   19.50
  -1  -5  -3  432.76   19.50
  -1  -5  -3  422.96   17.50
  -1  -5  -3  375.66   18.60
   1  -5   3  427.06   18.70
  -1  -5  -3  408.46   17.80
   1  -5   3  451.95   19.80
   1  -5   3  422.96   17.60
   1  -5   3  412.16   19.00
   1   5   3  406.26   19.00
  -1   5  -3  422.16   17.10
   1   5   3  437.36   19.80
  -1   5  -3  428.06   19.00
  -1   5  -3  393.76   18.80
   1   5   3  422.86   19.20
  -1   5  -3  435.96   19.20
  -1   5  -3  450.75   19.50
   1   5   3  396.06   18.90
  -1   5  -3  428.66   18.60
  -1   5  -3  435.36   19.30
   1   5   3  437.06   17.40
  -2  -5  -3  374.76   14.40
   2  -5   3  389.16   16.80
  -2  -5  -3  379.46   17.50
  -2  -5  -3  357.76   16.60
  -2  -5  -3  320.97   14.80
   2  -5   3  369.16   17.20
   2  -5   3  364.06   17.20
   2  -5   3  379.16   15.70
  -2  -5  -3  378.66   17.90
  -2  -5  -3  391.76   18.00
   2  -5   3  352.66   17.50
   2  -5   3  386.06   17.80
  -2  -5  -3  370.96   17.10
  -2   5  -3  393.06   17.50
   2   5   3  382.56   17.40
   2   5   3  362.06   17.40
  -2   5  -3  368.26   15.70
   2   5   3  367.26   17.60
  -2   5  -3  348.97   17.00
   2   5   3  386.16   18.30
   2   5   3  377.06   16.20
  -2   5  -3  398.06   17.40
  -2   5  -3  373.66   16.60
  -2   5  -3  377.76   18.10
  -2   5  -3  369.36   17.60
  -3  -5  -3  481.75   21.20
   3  -5   3  481.45   22.10
   3  -5   3  500.65   23.20
   3  -5   3  492.55   21.00
   3  -5   3  518.15   20.40
  -3  -5  -3  505.55   22.70
   3  -5   3  468.15   21.90
  -3  -5  -3  507.55   22.90
  -3  -5  -3  525.55   22.50
   3  -5   3  513.25   22.00
  -3  -5  -3  511.15   22.20
  -3   5  -3  518.85   23.70
   3   5   3  471.35   21.30
  -3   5  -3  512.75   22.10
  -3   5  -3  508.75   22.00
   3   5   3  507.55   22.40
  -3   5  -3  515.95   20.90
   3   5   3  466.95   22.10
   3   5   3  489.45   22.80
   3   5   3  516.45   22.30
  -3   5  -3  510.95   21.10
  -3   5  -3  491.95   22.00
  -4  -5  -3  575.74   26.00
  -4  -5  -3  557.24   25.90
   4  -5   3  599.64   25.40
  -4  -5  -3  590.74   25.60
   4  -5   3  593.44   23.80
  -4  -5  -3  641.64   26.40
   4  -5   3  599.24   25.20
   4  -5   3  551.84   27.00
   4  -5   3  555.04   25.30
  -4  -5  -3  659.23   24.70
   4  -5   3  618.64   24.10
   4   5   3  550.74   25.30
   4   5   3  582.94   26.20
   4   5   3  583.84   25.50
  -4   5  -3  581.04   27.60
   4   5   3  598.24   25.70
  -4   5  -3  618.44   25.30
  -4   5  -3  570.84   24.40
  -4   5  -3  589.94   25.20
   4   5   3  591.14   25.80
  -4   5  -3  571.74   23.90
  -4   5  -3  580.94   25.10
   5  -5   3    2.30    3.90
  -5  -5  -3   -4.00    4.60
  -5  -5  -3    1.20    3.40
   5  -5   3   -3.20    3.90
  -5  -5  -3    2.80    4.10
   5  -5   3    0.70    3.10
   5  -5   3    4.30    4.90
   5   5   3    5.90    4.80
  -5   5  -3    1.50    3.50
  -5   5  -3    0.20    3.90
   5   5   3    3.30    4.40
  -5   5  -3    4.80    4.00
   5   5   3    9.40    4.00
  -5   5  -3    6.60    6.70
  -5   5  -3   -0.80    4.80
  -6  -5  -3    5.10    5.10
   6  -5   3    3.60    4.40
  -6  -5  -3    2.70    6.10
  -6  -5  -3    9.20    4.40
   6  -5   3    2.90    4.00
   6  -5   3   10.20    6.80
   6  -5   3    9.00    4.40
  -6  -5  -3    3.20    4.00
  -6   5  -3    6.00    4.50
  -6   5  -3   -3.60    7.50
  -6   5  -3   10.90    4.60
  -6   5  -3    4.90    4.70
   6   5   3   22.80    6.10
   6   5   3   10.10    5.50
   6   5   3    2.10    4.80
  -7  -5  -3   73.49    9.80
   7  -5   3   70.49    8.20
   7  -5   3   63.89    9.50
  -7  -5  -3   77.49   11.40
   7  -5   3   72.09    8.80
  -7  -5  -3   64.59    7.40
  -7   5  -3   61.19    7.50
   7   5   3   69.89    8.80
  -7   5  -3   67.39    8.20
   7   5   3   70.89   10.10
  -7   5  -3   86.29   13.40
  -7   5  -3   64.79    8.50
   7   5   3   70.69    9.30
   8  -5   3   12.50    7.40
  -8  -5  -3    0.10    6.00
   8  -5   3    6.20    5.70
   8   5   3    9.20    7.70
  -8   5  -3    7.80    5.70
   8   5   3    1.20    5.60
   8   5   3   22.90   10.10
  -8   5  -3   10.50    5.60
  -8   5  -3   -6.80   10.70
  -9  -5  -3   14.40    7.10
   9  -5   3    7.80    8.30
   9  -5   3    4.00    6.30
   9   5   3    9.60    5.80
  -9   5  -3    5.50   14.10
   9   5   3   25.10   11.10
  -9   5  -3    9.40    6.50
   9  -6  -3  -30.80   12.00
  -9  -6   3    6.20   12.20
   9  -6  -3    0.30    7.70
  -9  -6   3    7.60    8.10
   9   6  -3   -3.20    6.80
  -9   6   3   -3.90    8.50
   9   6  -3   10.80   12.30
  -8  -6   3    5.30    7.30
  -8  -6   3   10.40   10.40
   8  -6  -3   18.00    6.60
   8  -6  -3   10.00   11.20
   8   6  -3    7.10   10.90
   8   6  -3   -0.60    6.50
  -8   6   3   16.50    8.00
  -7  -6   3   38.10    9.90
  -7  -6   3   28.30    8.20
   7  -6  -3    6.10    8.40
   7  -6  -3   36.80    6.10
   7  -6  -3   26.60    9.80
  -7  -6   3   37.20    9.80
   7   6  -3   27.80    9.30
   7   6  -3   40.00    8.10
  -7   6   3   35.30    7.90
  -7   6   3   29.10    6.00
  -7   6   3   38.80   11.10
   7   6  -3   32.40    8.40
   6  -6  -3   29.60    3.50
  -6  -6   3   33.60    5.70
   6  -6  -3   31.80    4.90
  -6  -6   3   18.90    6.80
   6  -6  -3   33.30    5.90
  -6  -6   3   25.20    7.90
  -6   6   3   25.10    5.50
  -6   6   3   38.80    7.10
  -6   6   3   36.60    4.80
  -6   6   3    9.70    8.70
   6   6  -3   23.40    6.50
  -6   6   3   25.10    6.50
  -6   6   3   38.20    7.00
   6   6  -3   21.50    6.90
   6   6  -3   16.20    7.90
  -5  -6   3  217.48   14.90
   5  -6  -3  242.68   11.10
   5  -6  -3  227.98   13.70
  -5  -6   3  204.08   13.00
   5  -6  -3  235.28   11.90
   5  -6  -3  220.28   13.10
  -5  -6   3  244.68   15.40
  -5   6   3  236.38   12.60
   5   6  -3  227.78   14.50
   5   6  -3  218.08   13.50
  -5   6   3  221.38   13.40
  -5   6   3  212.58   13.40
  -5   6   3  248.38   13.60
  -5   6   3  244.08   16.60
   5   6  -3  208.98   14.20
  -5   6   3  226.68   12.40
  -4  -6   3   14.20    6.40
   4  -6  -3   12.10    4.40
   4  -6  -3    9.40    6.40
  -4  -6   3   17.90    4.50
  -4  -6   3   14.40    5.20
  -4  -6   3   11.50    5.40
   4  -6  -3   15.50    3.20
   4  -6  -3   13.10    4.40
  -4  -6   3   -3.80    5.40
   4  -6  -3    9.50    4.00
  -4   6   3    5.90    5.60
   4   6  -3   18.90    6.40
  -4   6   3   19.90    5.10
  -4   6   3   14.60    3.80
   4   6  -3    3.90    5.00
  -4   6   3   11.60    4.30
  -4   6   3    2.00    4.00
  -4   6   3   18.40    4.10
   4   6  -3   13.70    4.90
   4   6  -3   21.30    5.80
   3  -6  -3   62.89    5.00
  -3  -6   3   57.79    7.60
  -3  -6   3   67.39    7.60
   3  -6  -3   56.89    6.80
   3  -6  -3   54.89    8.40
  -3  -6   3   60.79    7.30
   3  -6  -3   64.39    8.80
   3  -6  -3   49.90    6.60
  -3  -6   3   72.39    8.50
   3  -6  -3   58.69    7.10
  -3  -6   3   72.69    7.50
   3  -6  -3   64.19    6.90
  -3  -6   3   54.09    7.10
  -3   6   3   50.99    6.80
  -3   6   3   73.39    7.60
  -3   6   3   55.89    5.10
   3   6  -3   58.29    6.50
   3   6  -3   65.89    8.30
   3   6  -3   66.59    8.90
   3   6  -3   65.29    8.20
  -3   6   3   67.59    6.50
   3   6  -3   62.19    7.00
  -3   6   3   76.09    9.20
  -3   6   3   52.19    7.20
  -2  -6   3 1146.79   43.00
  -2  -6   3 1120.59   47.20
   2  -6  -3 1142.19   46.20
  -2  -6   3 1226.78   46.90
   2  -6  -3 1094.39   46.80
   2  -6  -3 1176.28   46.60
   2  -6  -3 1114.79   46.90
   2  -6  -3 1192.38   43.90
   2  -6  -3 1181.78   46.40
  -2  -6   3 1198.38   46.10
  -2  -6   3 1185.88   45.90
  -2  -6   3 1114.09   46.30
   2  -6  -3 1156.88   45.90
  -2  -6   3 1214.88   46.80
   2   6  -3 1141.69   45.10
   2   6  -3 1107.39   43.70
  -2   6   3 1195.68   46.90
  -2   6   3 1174.18   46.40
  -2   6   3 1163.98   43.60
  -2   6   3 1173.78   46.70
   2   6  -3 1181.58   47.10
   2   6  -3 1197.18   47.30
  -2   6   3 1195.48   46.10
  -2   6   3 1188.08   46.20
   2   6  -3 1163.18   46.60
   2   6  -3 1165.58   46.40
   2   6  -3 1232.38   47.10
  -2   6   3 1163.08   46.80
  -1  -6   3  198.98   11.40
   1  -6  -3  174.08   11.50
  -1  -6   3  189.38   10.30
  -1  -6   3  180.48   10.80
  -1  -6   3  195.98    9.20
   1  -6  -3  166.68   11.20
   1  -6  -3  179.38    8.90
  -1  -6   3  191.68   12.10
   1  -6  -3  185.18   11.20
   1  -6  -3  183.88   11.30
   1  -6  -3  178.58   10.60
  -1  -6   3  181.08   11.40
   1  -6  -3  193.18   11.40
   1  -6  -3  178.58   11.00
  -1  -6   3  199.08   12.40
   1   6  -3  171.78    9.80
  -1   6   3  201.98   11.60
   1   6  -3  179.38   11.80
   1   6  -3  185.78   11.90
  -1   6   3  182.38   11.50
   1   6  -3  182.68   10.90
   1   6  -3  189.08   11.80
  -1   6   3  185.88    8.40
  -1   6   3  180.58   11.50
   1   6  -3  195.68   12.10
   1   6  -3  204.38    9.70
   0  -6   3  143.29    9.80
   0  -6  -3  135.79    7.60
   0  -6  -3  124.39    7.90
   0  -6  -3  124.29   10.10
   0  -6   3  139.09   10.70
   0  -6   3  147.39    8.50
   0  -6   3  130.59    9.80
   0  -6   3  143.99    8.00
   0  -6   3  130.69    9.30
   0  -6  -3  119.19    9.30
   0  -6  -3  131.49    9.60
   0  -6  -3  123.89    8.70
   0  -6  -3  124.99    9.80
   0  -6   3  140.49    9.20
   0   6   3  132.19   10.10
   0   6  -3  139.79   10.50
   0   6   3  129.09    9.50
   0   6  -3  129.19    9.10
   0   6  -3  122.89    9.50
   0   6   3  123.09    9.80
   0   6  -3  133.29    7.20
   0   6  -3  122.19    8.60
   0   6  -3  129.29   10.00
   0   6   3  132.79    7.00
   0   6  -3  128.19    9.70
   0   6   3  129.29    9.40
  -1  -6  -3   84.99    6.40
   1  -6   3   90.19    7.40
  -1  -6  -3   77.29    6.10
  -1  -6  -3   96.49    7.90
   1  -6   3   85.49    8.20
  -1  -6  -3   87.39    8.00
  -1  -6  -3   82.39    8.30
   1  -6   3   83.59    9.10
   1  -6   3   81.09    7.80
  -1  -6  -3   85.29    8.70
   1  -6   3   89.79    7.70
   1  -6   3   84.09    6.10
  -1  -6  -3   80.69    5.70
   1   6   3   77.79    5.50
   1   6   3   95.29    8.00
   1   6   3   88.99    8.30
  -1   6  -3   72.79    7.80
  -1   6  -3   90.39    5.80
  -1   6  -3   85.69    8.20
  -1   6  -3   86.89    8.10
  -1   6  -3   75.79    8.30
   1   6   3   87.99    8.20
  -1   6  -3   81.99    8.00
  -1   6  -3   85.69    7.30
   1   6   3   79.19    8.60
  -2  -6  -3    4.70    4.40
  -2  -6  -3    6.70    1.90
  -2  -6  -3    2.80    4.70
   2  -6   3    1.00    4.10
  -2  -6  -3    9.90    4.80
  -2  -6  -3    5.50    4.50
  -2  -6  -3   10.00    3.70
   2  -6   3    3.10    4.40
  -2  -6  -3    5.50    2.40
   2  -6   3    9.30    3.80
   2  -6   3   10.00    4.50
   2  -6   3    6.00    2.90
   2  -6   3    8.70    5.10
  -2   6  -3   12.70    5.00
  -2   6  -3    7.00    4.10
  -2   6  -3    5.30    4.10
  -2   6  -3    6.10    3.60
   2   6   3    4.00    2.90
   2   6   3    2.00    4.00
   2   6   3    0.10    4.10
  -2   6  -3    3.30    3.10
   2   6   3   -3.10    4.50
   2   6   3    5.90    4.10
  -2   6  -3    4.60    3.90
  -2   6  -3    9.80    5.10
  -3  -6  -3   76.69    7.80
  -3  -6  -3   67.49    8.90
   3  -6   3   61.39    8.70
   3  -6   3   74.89    8.20
  -3  -6  -3   76.49    9.00
   3  -6   3   70.99    9.20
   3  -6   3   62.49    6.80
  -3  -6  -3   71.59    7.40
  -3  -6  -3   78.29    8.20
   3  -6   3   68.19    5.60
   3  -6   3   77.09    8.20
   3   6   3   67.69    8.40
   3   6   3   65.69    7.60
   3   6   3   64.09    6.60
   3   6   3   69.19    8.40
   3   6   3   57.19    7.50
  -3   6  -3   92.49    6.40
  -3   6  -3   72.09    7.70
  -3   6  -3   68.89    7.60
  -3   6  -3   72.99    8.90
   4  -6   3    9.50    3.30
  -4  -6  -3    7.80    5.00
   4  -6   3    1.10    4.10
   4  -6   3   -3.60    5.00
  -4  -6  -3   -1.40    3.90
   4  -6   3   -0.40    4.10
  -4  -6  -3    0.10    4.70
  -4  -6  -3    7.70    4.00
  -4  -6  -3    6.40    6.40
  -4   6  -3   10.10    4.50
   4   6   3    5.80    5.80
  -4   6  -3    8.20    4.30
  -4   6  -3    9.30    5.00
  -4   6  -3   -3.70    5.50
  -4   6  -3   10.70    4.20
   4   6   3    4.80    4.80
   4   6   3   -0.40    4.40
   4   6   3    2.00    4.80
   4   6   3   13.70    5.10
  -5  -6  -3  147.69   10.40
   5  -6   3  155.58   13.00
  -5  -6  -3  155.08   12.60
  -5  -6  -3  159.88   11.50
  -5  -6  -3  148.19   12.40
   5  -6   3  152.38   11.60
   5  -6   3  163.88    9.50
   5  -6   3  174.08   11.30
  -5   6  -3  159.18   10.70
  -5   6  -3  148.39   11.70
  -5   6  -3  156.18   14.60
  -5   6  -3  165.48   11.60
  -5   6  -3  159.28   11.00
   5   6   3  167.78   12.30
   5   6   3  160.38   12.30
   5   6   3  161.08   12.30
  -6  -6  -3    6.20    4.70
   6  -6   3    0.60    4.20
  -6  -6  -3    1.40    6.00
   6  -6   3   -4.10    4.80
  -6  -6  -3    2.80    7.00
   6  -6   3    3.10    4.90
  -6  -6  -3   15.60    5.80
   6  -6   3    0.50    8.30
   6   6   3    7.80    6.30
   6   6   3   -0.40    6.10
  -6   6  -3    1.30    8.50
   6   6   3   -4.30    5.10
  -6   6  -3    1.90    4.90
  -6   6  -3    0.30    5.10
  -6   6  -3    4.10    5.50
   7  -6   3   -3.10    5.00
  -7  -6  -3    0.70    5.70
   7  -6   3    1.10    5.00
  -7  -6  -3   -0.80    6.70
  -7  -6  -3   -1.80    8.10
   7  -6   3    0.20    5.70
   7   6   3    4.00    5.90
  -7   6  -3   -2.90    5.50
  -7   6  -3   -2.60    5.60
   7   6   3    0.60    7.80
  -7   6  -3    8.40   10.00
  -8  -6  -3   12.30    7.80
   8  -6   3    3.80    6.70
   8  -6   3    6.80    6.60
  -8   6  -3   -3.40    6.40
  -8   6  -3    7.00    6.90
   8   6   3   10.30    6.90
  -8   6  -3    9.80   11.40
   8   6   3    5.70    8.70
   8   6   3   -3.80   10.80
  -9  -6  -3   33.60    8.60
   9  -6   3   23.40    9.30
   9  -6   3   26.40    7.80
  -9   6  -3   50.99   14.80
   9   6   3   23.80   13.90
   9   6   3   21.40    7.90
  -9   6  -3   21.50    7.90
   8  -7  -3   28.40    7.30
  -8  -7   3   25.50    9.60
   8  -7  -3   34.10   12.80
  -8  -7   3   38.70   12.70
   8   7  -3   31.10    8.60
  -8   7   3   52.69   10.30
   8   7  -3   12.40   12.80
  -7  -7   3    1.10    9.70
  -7  -7   3    7.60    8.60
   7  -7  -3  -11.20    9.40
   7  -7  -3    3.30    5.40
  -7   7   3    1.40    7.50
   7   7  -3   -7.80    6.90
  -7   7   3    5.90    5.80
   7   7  -3  -12.50    9.00
  -6  -7   3   32.10   10.50
   6  -7  -3   35.30    6.60
   6  -7  -3   45.70    5.90
   6  -7  -3   40.00    5.40
   6  -7  -3   45.70   10.20
  -6  -7   3   49.90    9.30
  -6   7   3   44.20    8.30
  -6   7   3   34.80    6.10
   6   7  -3   46.90    8.70
   6   7  -3   45.20   11.00
  -6   7   3   60.49   11.60
  -6   7   3   35.10    7.40
  -6   7   3   49.20    9.10
  -6   7   3   35.90    7.90
   6   7  -3   41.60    7.50
   5  -7  -3   92.29    7.00
  -5  -7   3   93.19    9.30
  -5  -7   3   90.79   11.50
  -5  -7   3   81.29   10.80
   5  -7  -3   85.79    9.20
   5  -7  -3   89.49    9.50
   5  -7  -3   82.59   10.20
   5   7  -3   81.29   11.40
  -5   7   3  100.49    9.40
   5   7  -3   67.59    9.50
  -5   7   3  102.39    8.60
  -5   7   3   90.89   10.00
  -5   7   3   78.99    9.80
   5   7  -3   83.99   10.70
  -5   7   3   94.59   13.00
   4  -7  -3  253.07   14.50
   4  -7  -3  229.38   13.70
   4  -7  -3  236.38   11.70
   4  -7  -3  246.58   14.60
  -4  -7   3  238.58   16.10
  -4  -7   3  251.27   14.40
  -4  -7   3  233.28   15.30
  -4   7   3  246.68   12.10
  -4   7   3  223.28   14.10
  -4   7   3  246.68   14.60
  -4   7   3  274.97   15.70
  -4   7   3  246.28   16.60
   4   7  -3  260.87   15.80
   4   7  -3  235.78   14.50
   4   7  -3  207.38   15.40
  -4   7   3  263.47   13.90
   3  -7  -3   35.30    8.80
  -3  -7   3   30.60    7.30
   3  -7  -3   40.00    6.10
  -3  -7   3   35.20    6.30
   3  -7  -3   41.50    7.00
   3  -7  -3   51.29    7.20
  -3  -7   3   52.39    8.60
  -3  -7   3   45.30    7.80
  -3  -7   3   37.60    6.60
   3  -7  -3   35.50    5.00
  -3   7   3   38.40    7.60
  -3   7   3   42.10    7.00
   3   7  -3   47.60    8.60
  -3   7   3   46.80    6.90
   3   7  -3   47.70    8.30
   3   7  -3   40.90    6.50
  -3   7   3   39.00    4.90
  -3   7   3   43.10    6.70
   3   7  -3   49.70    8.10
  -3   7   3   47.80    7.50
   2  -7  -3    0.80    4.70
  -2  -7   3    2.80    4.80
  -2  -7   3   -5.10    4.60
  -2  -7   3    5.10    5.10
  -2  -7   3   -1.00    2.10
  -2  -7   3    2.00    5.20
   2  -7  -3    6.10    5.60
   2  -7  -3   -0.50    2.70
   2  -7  -3    3.50    4.10
   2  -7  -3   -0.40    6.90
   2  -7  -3   -1.00    3.90
   2  -7  -3   -5.70    3.70
  -2  -7   3   -0.40    4.90
  -2  -7   3    5.90    4.60
   2  -7  -3   -0.30    4.40
  -2   7   3    6.50    4.20
   2   7  -3    0.20    3.10
   2   7  -3   -3.70    5.10
  -2   7   3    0.90    2.80
   2   7  -3    6.70    4.90
  -2   7   3    4.20    4.60
   2   7  -3   -3.90    4.60
  -2   7   3   -0.10    4.70
   2   7  -3   -5.50    4.60
  -2   7   3    0.00    4.80
  -2   7   3    0.80    4.90
   2   7  -3  -10.60    5.20
   2   7  -3   -3.20    4.00
  -1  -7   3  711.63   30.00
  -1  -7   3  667.43   30.10
  -1  -7   3  694.43   28.60
  -1  -7   3  670.33   30.70
  -1  -7   3  707.03   27.10
  -1  -7   3  725.03   30.00
   1  -7  -3  680.53   26.90
   1  -7  -3  699.53   29.60
   1  -7  -3  652.43   29.60
  -1  -7   3  617.04   28.90
   1  -7  -3  657.43   28.50
   1  -7  -3  626.54   28.90
   1  -7  -3  588.04   29.70
   1  -7  -3  648.14   30.00
   1   7  -3  663.73   27.70
  -1   7   3  673.63   29.90
   1   7  -3  678.73   30.50
   1   7  -3  671.33   29.60
  -1   7   3  705.93   26.20
   1   7  -3  692.33   30.00
  -1   7   3  689.23   29.60
  -1   7   3  696.73   29.70
   1   7  -3  730.53   30.60
   1   7  -3  673.23   30.20
  -1   7   3  668.43   30.20
   1   7  -3  637.94   27.30
   0  -7   3    3.90    5.20
   0  -7   3    4.70    5.30
   0  -7  -3   -5.00    5.60
   0  -7  -3   -2.90    4.90
   0  -7   3   -1.30    3.80
   0  -7  -3   14.10    6.40
   0  -7   3   -3.40    4.80
   0  -7  -3   -9.30    5.00
   0  -7   3    2.20    3.30
   0  -7   3   -3.50    5.50
   0  -7  -3   -5.10    3.50
   0  -7  -3   -4.20    4.50
   0  -7  -3    1.40    3.30
   0  -7   3   -4.30    4.30
   0   7  -3   -8.10    5.20
   0   7   3    2.80    4.60
   0   7   3   -0.70    5.40
   0   7   3   -6.10    5.20
   0   7  -3    2.40    4.80
   0   7  -3   -2.70    4.30
   0   7  -3    5.40    2.90
   0   7   3    5.10    5.10
   0   7  -3    9.00    5.60
   0   7   3    0.60    2.60
   0   7  -3    1.50    4.20
   0   7  -3    8.10    5.10
   1  -7   3  119.29    9.70
   1  -7   3  119.29   10.00
   1  -7   3  109.59   10.10
   1  -7   3  106.39   11.80
  -1  -7  -3  113.19   10.60
  -1  -7  -3  116.79    8.40
  -1  -7  -3  122.69   11.00
  -1  -7  -3   92.09    7.20
  -1  -7  -3  108.79   10.50
   1  -7   3  121.19   10.20
  -1  -7  -3  106.89    8.40
  -1  -7  -3  114.89   10.30
   1  -7   3  110.79    7.70
  -1   7  -3  117.89   10.70
  -1   7  -3  111.59    9.80
  -1   7  -3  113.39   10.20
  -1   7  -3  110.59   10.00
   1   7   3   94.39   10.00
   1   7   3  143.69   11.70
   1   7   3  104.59    7.40
  -1   7  -3  114.19    9.10
   1   7   3  112.89   10.20
  -1   7  -3  113.99   11.60
   1   7   3  112.99   10.00
  -1   7  -3  122.59    7.00
   2  -7   3   -1.80    5.20
  -2  -7  -3    0.90    4.50
   2  -7   3    9.90    6.10
  -2  -7  -3    2.60    3.00
   2  -7   3    2.00    5.00
   2  -7   3    2.80    4.50
  -2  -7  -3    0.60    2.60
  -2  -7  -3   -6.30    4.90
   2  -7   3   -1.80    3.60
   2  -7   3    3.20    4.90
  -2  -7  -3   -9.30    4.60
  -2  -7  -3   -8.70    5.00
  -2  -7  -3   -0.10    5.00
   2   7   3    0.20    3.20
   2   7   3    3.90    4.80
  -2   7  -3    8.90    4.70
  -2   7  -3    1.10    5.00
  -2   7  -3   -2.90    4.80
  -2   7  -3   -3.90    4.30
   2   7   3    5.40    6.00
  -2   7  -3    1.10    3.60
  -2   7  -3    4.60    5.00
   2   7   3    6.00    5.00
  -2   7  -3    2.80    4.30
   2   7   3   -2.90    4.70
   3  -7   3  193.18   12.40
  -3  -7  -3  170.08   11.20
   3  -7   3  152.18   13.70
  -3  -7  -3  142.99   12.60
  -3  -7  -3  139.49   12.90
   3  -7   3  119.29   12.30
  -3  -7  -3  167.28   12.30
  -3  -7  -3  127.59   10.90
   3  -7   3  163.28    9.70
  -3  -7  -3  154.68    6.40
   3  -7   3  163.18   12.10
  -3  -7  -3  165.08    6.20
  -3   7  -3  161.08   11.60
  -3   7  -3  136.09   10.90
   3   7   3  178.68   12.30
   3   7   3  154.48   10.10
  -3   7  -3  168.48   10.00
   3   7   3  173.68   12.10
   3   7   3  150.28   13.70
  -3   7  -3  162.28   13.00
  -3   7  -3  148.99   11.70
   3   7   3  162.98   12.00
  -3   7  -3  153.18   12.40
   4  -7   3    1.30    7.60
  -4  -7  -3   12.40    5.80
  -4  -7  -3    9.40    6.50
   4  -7   3   14.90    4.20
   4  -7   3   19.40    5.80
   4  -7   3   15.30    6.00
  -4  -7  -3   19.10    6.70
  -4  -7  -3   21.70    6.50
   4   7   3   10.20    6.10
  -4   7  -3    8.60    5.70
  -4   7  -3   10.30    5.40
   4   7   3    2.90    5.90
  -4   7  -3   15.50    7.80
  -4   7  -3   18.70    6.30
  -4   7  -3   15.90    6.00
   4   7   3   15.50    5.70
   5  -7   3   67.59    7.40
   5  -7   3   62.69    8.40
  -5  -7  -3   43.20    9.10
   5  -7   3   47.70    7.90
  -5  -7  -3   57.19    9.60
  -5  -7  -3   43.70    8.00
  -5  -7  -3   66.39    8.60
   5   7   3   52.79    9.00
   5   7   3   66.79    9.20
  -5   7  -3   49.80    8.10
  -5   7  -3   64.89    9.10
  -5   7  -3   68.79   11.80
   5   7   3   64.29    9.50
  -5   7  -3   72.49    9.30
  -6  -7  -3   -2.00    8.50
  -6  -7  -3   -5.70    6.90
   6  -7   3    2.60    4.70
   6  -7   3   -4.80    6.20
  -6   7  -3    3.90    6.30
  -6   7  -3    1.00    9.20
   6   7   3   -1.30    6.40
  -6   7  -3   -1.20    6.70
   6   7   3    6.10    7.70
  -7  -7  -3   80.99   13.50
   7  -7   3   92.79   10.90
  -7  -7  -3  100.69   14.10
   7  -7   3  110.49   12.60
  -7   7  -3   99.39   12.70
  -7   7  -3   96.39   11.50
   7   7   3  111.19   13.00
  -7   7  -3   98.49   15.90
   7   7   3   91.29   12.90
   8  -7   3   26.20    8.30
  -8  -7  -3   15.70    9.50
  -8  -7  -3   35.70   14.10
   8  -7   3   23.60    8.00
   8   7   3   43.50   12.40
   8   7   3    6.50    8.10
  -8   7  -3   13.20    8.70
  -8   7  -3   25.40    8.20
  -8   7  -3   17.90   14.80
  -8  -8   3    4.50   10.60
  -8  -8   3   -2.90   12.40
  -8   8   3   10.90   10.20
   8   8  -3    9.40    9.70
   7  -8  -3    3.50   10.10
  -7  -8   3   13.50   10.30
  -7  -8   3    8.40   10.60
   7  -8  -3    3.20    6.00
   7   8  -3   17.90    9.40
  -7   8   3    5.80    9.40
   7   8  -3  -17.00   12.30
  -6  -8   3  -11.80   10.30
   6  -8  -3   12.70    5.40
   6  -8  -3    0.30    9.10
  -6  -8   3   -2.60    8.80
   6   8  -3   -6.20    8.30
  -6   8   3    3.00    8.00
   6   8  -3    7.60   10.00
   5  -8  -3   16.40    6.40
   5  -8  -3   21.60    5.20
  -5  -8   3   23.10    8.80
   5  -8  -3   32.00    9.20
  -5  -8   3   15.10    8.90
   5   8  -3   17.50    8.70
  -5   8   3   18.00    6.20
  -5   8   3   16.00    6.70
  -5   8   3   20.20    7.30
   5   8  -3   25.20   10.10
  -5   8   3   18.90    8.90
  -5   8   3   14.70    9.70
  -4  -8   3   36.90    9.60
   4  -8  -3   39.10    7.70
   4  -8  -3   37.70    8.20
   4  -8  -3   32.80    5.30
  -4  -8   3   17.70    6.50
  -4  -8   3   44.40    9.60
   4  -8  -3   28.50    7.40
   4  -8  -3   32.30    6.80
  -4   8   3   33.70    9.20
  -4   8   3   37.10    7.80
  -4   8   3   23.70    6.20
   4   8  -3   29.30    9.00
   4   8  -3   27.50    7.40
  -4   8   3   35.00    5.80
   4   8  -3   41.40    9.20
  -4   8   3   24.10    7.00
   3  -8  -3    6.10    5.60
  -3  -8   3   17.90    7.00
   3  -8  -3    1.50    5.30
  -3  -8   3   -1.90    5.60
  -3  -8   3    0.50    6.20
  -3  -8   3   15.90    6.50
   3  -8  -3    9.80    4.00
   3  -8  -3    5.30    5.80
   3  -8  -3   13.50    7.10
   3   8  -3   24.40    7.00
  -3   8   3   15.00    6.90
  -3   8   3    3.00    5.60
   3   8  -3    9.40    7.00
   3   8  -3   -1.40    7.00
  -3   8   3   10.90    4.20
   2  -8  -3  309.07   17.80
   2  -8  -3  350.86   18.60
   2  -8  -3  313.47   18.00
  -2  -8   3  334.27   19.90
  -2  -8   3  323.77   18.90
   2  -8  -3  297.77   17.20
  -2  -8   3  341.17   19.10
   2  -8  -3  294.77   19.70
   2  -8  -3  315.37   14.90
  -2  -8   3  305.87   17.20
  -2  -8   3  311.87   19.10
  -2  -8   3  319.17   13.70
   2   8  -3  329.87   19.20
   2   8  -3  316.97   14.70
   2   8  -3  317.07   19.10
   2   8  -3  333.17   18.50
   2   8  -3  309.57   19.30
  -2   8   3  346.17   17.80
  -2   8   3  331.97   14.30
  -2   8   3  341.57   19.20
  -2   8   3  308.67   18.30
   2   8  -3  307.87   19.00
  -1  -8   3  154.68    9.30
   1  -8  -3  131.29   12.10
   1  -8  -3  168.88   11.30
  -1  -8   3  165.28   13.10
  -1  -8   3  135.49   12.10
   1  -8  -3  140.39   12.50
  -1  -8   3  158.48   13.80
   1  -8  -3  137.59    9.10
   1  -8  -3  152.08   13.50
  -1  -8   3  151.08   10.60
   1  -8  -3  134.19   12.40
  -1  -8   3  148.39   12.30
  -1   8   3  146.19    8.10
  -1   8   3  145.09   12.40
  -1   8   3  140.09   12.30
   1   8  -3  150.28   13.00
   1   8  -3  123.49    9.80
   1   8  -3  154.38   13.50
   1   8  -3  161.48   11.90
   1   8  -3  156.38   14.10
   1   8  -3  117.99    9.60
  -1   8   3  117.29   12.60
  -1   8   3  154.18   12.90
   1   8  -3  146.89   12.80
   0  -8  -3  129.19   12.50
   0  -8  -3  131.49   11.20
   0  -8   3  106.49   12.00
   0  -8  -3  124.49    9.40
   0  -8  -3  107.39   12.40
   0  -8   3  128.69   11.50
   0  -8   3  144.49    9.50
   0  -8   3  116.99    9.70
   0  -8  -3  118.59    9.00
   0  -8  -3  127.89   11.80
   0  -8   3  103.19   12.30
   0   8  -3  126.19   12.00
   0   8   3  106.89   13.20
   0   8   3  119.79   11.60
   0   8  -3  107.89   12.40
   0   8   3  126.49   11.40
   0   8  -3  134.29   12.00
   0   8   3  143.69   12.90
   0   8  -3  130.89    8.40
   0   8  -3  124.39   10.20
   0   8   3  134.09    7.80
   0   8  -3  137.09   12.40
   0   8  -3  123.29   10.50
  -1  -8  -3   37.60    5.30
   1  -8   3   19.00    5.90
  -1  -8  -3   24.40    7.10
  -1  -8  -3   30.60    5.80
  -1  -8  -3   29.00    7.60
  -1  -8  -3   36.70    6.30
   1  -8   3   30.20    7.30
   1  -8   3   32.60    5.80
   1  -8   3   35.70    8.80
  -1  -8  -3   29.80    7.90
   1  -8   3   43.50    7.60
  -1   8  -3   29.70    7.00
   1   8   3   27.30    8.20
  -1   8  -3   28.80    5.00
  -1   8  -3   45.10    8.50
   1   8   3   43.00    6.00
  -1   8  -3   25.90    8.60
  -1   8  -3   29.90    7.30
   1   8   3   28.50    8.40
   1   8   3   26.70    7.10
  -1   8  -3   38.80    8.00
   1   8   3   26.10    7.10
  -1   8  -3   33.00    6.50
   2  -8   3   29.60    7.10
  -2  -8  -3   26.50    4.20
  -2  -8  -3   14.40    7.60
   2  -8   3   35.70    8.90
  -2  -8  -3   34.40    8.60
   2  -8   3   22.50    8.20
   2  -8   3   37.40    5.90
  -2  -8  -3   27.40    7.20
  -2  -8  -3   28.70    4.70
  -2  -8  -3   31.60    7.00
   2  -8   3   14.80    6.40
  -2   8  -3   27.60    6.90
  -2   8  -3   32.70    7.70
   2   8   3   16.80    7.00
  -2   8  -3   37.50    7.90
  -2   8  -3   27.90    7.70
   2   8   3   35.70    6.10
  -2   8  -3   29.70    7.60
   2   8   3   38.70    8.00
  -2   8  -3   26.10    7.30
  -2   8  -3   30.00    5.60
   2   8   3   36.40    7.80
   2   8   3   35.00    9.20
   3  -8   3    5.80    4.90
  -3  -8  -3   -4.90    7.80
  -3  -8  -3    3.40    1.20
  -3  -8  -3   -2.30    7.00
  -3  -8  -3   13.60    6.70
  -3  -8  -3    2.70    1.60
   3  -8   3   -2.80    6.10
   3  -8   3   -1.40    5.90
  -3  -8  -3    6.30    7.00
   3   8   3   -4.60    6.70
  -3   8  -3    8.60    5.80
  -3   8  -3    2.50    6.00
  -3   8  -3    2.50    6.20
   3   8   3    9.00    6.60
   3   8   3    4.00    6.40
  -3   8  -3    1.40    5.40
  -3   8  -3   -3.70    6.40
  -4  -8  -3   -3.80    7.40
  -4  -8  -3    1.20    7.20
   4  -8   3   -1.80    5.00
   4  -8   3    8.30    6.50
   4  -8   3   -3.90    6.20
  -4  -8  -3    5.50    7.40
  -4   8  -3    7.20    6.40
   4   8   3    4.00    7.20
  -4   8  -3  -12.40    5.80
   4   8   3  -10.90    6.60
   4   8   3    0.40    7.60
  -4   8  -3    6.20    8.00
  -4   8  -3    4.70    8.20
  -5  -8  -3  131.69   13.50
   5  -8   3  132.39   13.40
  -5  -8  -3  117.79   15.00
   5  -8   3  133.49    9.80
  -5   8  -3  117.89   15.70
   5   8   3  132.69   15.00
  -5   8  -3  127.69   12.50
   5   8   3  134.39   14.20
  -5   8  -3  138.69   13.70
  -6  -8  -3    9.60    9.50
   6  -8   3    9.70    6.60
   6  -8   3   15.70    7.70
  -6  -8  -3    6.50    8.50
   6   8   3   -7.50    9.20
  -6   8  -3    6.20    7.50
   6   8   3    6.30    8.30
  -6   8  -3   -4.10    7.80
  -6   8  -3    6.10   10.20
   7  -8   3    3.80    6.60
  -7  -8  -3    7.00   10.30
  -7  -8  -3  -23.50   11.30
   7  -8   3    2.70    8.50
   7   8   3    8.30    9.10
  -7   8  -3    8.60    8.50
  -7   8  -3   -6.50    8.10
  -7   8  -3   -0.30   13.70
   7   8   3   16.20   12.00
  -8  -8  -3    0.10   10.20
   8  -8   3   -3.70    9.00
  -8  -8  -3    3.10   12.90
  -7  -9   3   12.40   11.90
   7  -9  -3   14.20   13.00
  -7  -9   3   -0.10   12.30
   7   9  -3   15.00   11.20
  -7   9   3   11.40   10.20
   7   9  -3   22.70   15.20
   6  -9  -3    1.10   10.70
  -6  -9   3   -6.40   10.60
   6  -9  -3   -2.20    5.80
  -6  -9   3  -16.50   10.40
  -6   9   3   10.40    9.60
   6   9  -3   12.50   11.80
   6   9  -3    5.90    9.50
  -5  -9   3   10.40    9.80
   5  -9  -3   -3.10    9.00
  -5  -9   3   -8.30   10.10
   5  -9  -3    4.00    5.30
   5   9  -3   -1.80   10.30
  -5   9   3    2.70    8.30
   5   9  -3   -9.50    8.80
  -4  -9   3   -6.90   10.00
  -4  -9   3   -4.70    8.70
   4  -9  -3   -2.80    8.30
   4  -9  -3   -0.80    4.50
  -4   9   3    7.30    7.60
  -4   9   3   -2.00    6.70
   4   9  -3    0.40   10.30
   4   9  -3    3.50    8.50
   3  -9  -3   10.70    7.50
  -3  -9   3   26.70   10.30
   3  -9  -3   12.20    6.80
  -3  -9   3    6.90    8.80
   3  -9  -3   22.70    5.50
  -3  -9   3   31.10    8.40
   3  -9  -3   16.10    7.40
  -3   9   3   23.90    5.30
  -3   9   3   17.80    8.10
   3   9  -3   20.20    9.10
   3   9  -3   28.40    9.70
   3   9  -3   28.10    8.90
  -3   9   3   19.20    6.20
  -3   9   3   33.50    9.20
  -2  -9   3   36.40    9.70
  -2  -9   3   39.80   10.20
   2  -9  -3   18.00    8.10
   2  -9  -3   41.20    9.00
  -2  -9   3   22.30    8.60
   2  -9  -3   39.90    6.00
  -2  -9   3   35.90    4.70
  -2  -9   3   44.50    8.90
  -2  -9   3   35.80    5.50
   2  -9  -3   30.10    8.50
   2   9  -3   39.90    9.70
   2   9  -3   42.90    9.70
  -2   9   3   22.50    8.30
  -2   9   3   42.10    9.20
  -2   9   3   37.40    7.50
   2   9  -3   41.50    9.90
  -2   9   3   44.30    5.60
  -1  -9   3  310.27   19.50
   1  -9  -3  273.37   17.80
  -1  -9   3  301.07   20.30
   1  -9  -3  302.27   17.30
   1  -9  -3  328.47   19.50
  -1  -9   3  323.57   17.50
   1  -9  -3  323.67   15.70
   1  -9  -3  318.57   21.00
  -1  -9   3  303.97   15.40
  -1  -9   3  314.07   19.70
   1   9  -3  294.97   20.70
  -1   9   3  309.77   19.20
   1   9  -3  350.36   18.70
   1   9  -3  304.97   19.70
   1   9  -3  299.47   19.30
  -1   9   3  323.77   20.60
  -1   9   3  326.07   20.70
   1   9  -3  297.87   19.90
   1   9  -3  300.67   16.10
  -1   9   3  300.57   14.40
   0  -9  -3   34.30    6.40
   0  -9  -3   39.00    8.90
   0  -9   3   20.80    8.40
   0  -9  -3   32.80    7.40
   0  -9  -3   33.50    8.90
   0  -9  -3   32.50    6.70
   0  -9   3   32.50    6.90
   0  -9  -3   33.80    8.80
   0  -9   3   31.10    6.90
   0  -9   3   42.50    9.20
   0  -9   3   33.20    8.30
   0   9  -3   36.60    7.60
   0   9  -3   43.50    8.50
   0   9   3   33.60    9.10
   0   9   3   32.90    9.70
   0   9   3   30.30    5.20
   0   9  -3   34.20    9.10
   0   9   3   42.80    9.00
   0   9  -3   37.40    8.20
   0   9   3   28.60    8.80
   0   9  -3   51.89   10.90
   0   9  -3   15.00    8.10
   1  -9   3  196.28   17.00
   1  -9   3  174.98   14.90
  -1  -9  -3  194.18   13.00
  -1  -9  -3  199.18   16.50
  -1  -9  -3  209.18   16.70
  -1  -9  -3  225.88   17.30
   1  -9   3  195.28   12.50
  -1  -9  -3  205.78   11.80
   1  -9   3  227.18   16.00
  -1  -9  -3  216.38   13.50
  -1   9  -3  231.38   18.20
   1   9   3  199.08   15.70
  -1   9  -3  174.88   15.10
  -1   9  -3  230.18   17.50
   1   9   3  236.78   18.40
  -1   9  -3  182.98   16.70
  -1   9  -3  216.98   15.10
   1   9   3  190.38   15.80
  -1   9  -3  232.68   16.40
   1   9   3  205.18   16.20
   1   9   3  199.68   12.00
   2  -9   3  104.29   12.40
  -2  -9  -3   73.29    7.10
  -2  -9  -3   77.09   11.30
   2  -9   3   69.69    8.30
  -2  -9  -3   67.39   11.20
  -2  -9  -3   91.29    9.90
  -2  -9  -3   59.59    7.90
   2  -9   3   66.69   11.50
  -2  -9  -3   80.49   12.20
  -2   9  -3   90.19   12.30
  -2   9  -3  124.39   13.70
  -2   9  -3   98.29   14.00
   2   9   3   83.99   13.50
  -2   9  -3   84.79   11.20
   2   9   3   79.69   11.60
   2   9   3   73.29   11.00
  -2   9  -3   89.29   11.80
   2   9   3   72.39   11.20
  -3  -9  -3   22.10    8.70
  -3  -9  -3   15.60    2.00
   3  -9   3   10.40    7.70
  -3  -9  -3   35.40    9.00
   3  -9   3   25.10    6.70
   3  -9   3   27.70    9.00
  -3  -9  -3   16.70    2.40
  -3  -9  -3   40.60   10.00
  -3   9  -3   42.10    8.20
  -3   9  -3   11.60    7.70
   3   9   3   32.40    8.70
   3   9   3   42.70   10.60
  -3   9  -3   35.30    9.90
  -3   9  -3   39.90   10.00
   3   9   3   12.10    9.00
   4  -9   3   10.90    8.70
  -4  -9  -3   15.20    8.40
  -4  -9  -3   34.80   11.10
   4  -9   3    3.30    6.30
   4   9   3   11.70   10.00
   4   9   3   32.50    9.80
  -4   9  -3   25.20    9.00
  -4   9  -3   21.40   10.30
  -4   9  -3   14.80   10.00
   5  -9   3  -16.30    7.80
  -5  -9  -3    6.00    9.10
  -5  -9  -3    1.90    9.30
   5  -9   3   -0.60    6.50
  -5   9  -3    4.00   10.90
   5   9   3   14.90    9.40
  -5   9  -3   19.40    8.70
  -5   9  -3   -0.40    8.20
   5   9   3   -0.60    9.30
   6  -9   3    0.30    7.40
  -6  -9  -3    2.00   10.40
   6  -9   3    6.80    9.30
  -6  -9  -3    4.30   10.80
   6   9   3   16.90   10.00
  -6   9  -3    3.60   12.30
  -6   9  -3   -1.70    9.80
   6   9   3    3.00   12.30
  -6   9  -3   -3.80    8.50
  -7  -9  -3    8.20   13.90
  -7  -9  -3   21.90   11.90
   7  -9   3   29.80    9.90
   7  -9   3   12.40   10.20
  -7   9  -3   29.60   15.30
  -7   9  -3   22.50   10.90
   7   9   3   32.40   14.60
   7   9   3   24.00   11.10
  -7   9  -3   23.90   10.90
  -6 -10   3   31.80   14.20
  -6 -10   3   16.20   14.30
   6 -10  -3   31.90   13.30
   6  10  -3   -0.30   15.80
   6  10  -3   -0.60   11.90
  -6  10   3    8.40   12.00
   5 -10  -3   17.70   10.70
   5 -10  -3    0.60    6.40
  -5 -10   3   -2.70   11.40
  -5 -10   3    2.60   12.30
   5  10  -3  -11.00   13.10
  -5  10   3  -10.90   10.90
   5  10  -3   13.60   11.30
   4 -10  -3    5.40    5.60
   4 -10  -3    2.90    9.50
  -4 -10   3    9.30   12.40
  -4 -10   3   22.10   10.90
   4  10  -3  -11.70   10.00
  -4  10   3   13.70    9.20
   4  10  -3    9.40   11.00
  -3 -10   3   48.00   10.80
  -3 -10   3   48.00   13.70
   3 -10  -3   40.30   10.20
   3 -10  -3   76.19    9.10
   3  10  -3   45.20   13.40
   3  10  -3   36.00   11.50
  -3  10   3   51.39   11.40
  -2 -10   3   42.80   11.90
   2 -10  -3   30.10    6.90
  -2 -10   3   28.90    6.20
   2 -10  -3   31.70    9.50
  -2 -10   3   19.90   11.00
  -2 -10   3   33.00    9.70
  -2  10   3   33.40   10.50
   2  10  -3   45.80   10.90
  -2  10   3   37.40    5.80
   2  10  -3   21.80   10.80
  -1 -10   3   61.19   11.50
   1 -10  -3   40.10    7.60
  -1 -10   3   37.60    9.20
   1 -10  -3   45.90    9.00
  -1 -10   3   31.80    9.90
  -1 -10   3   42.40   11.70
   1 -10  -3   49.10   12.50
   1  10  -3   43.80   11.50
   1  10  -3   40.40   12.10
  -1  10   3   39.90   10.40
  -1  10   3   25.60    6.00
  -1  10   3   47.10   12.10
   1  10  -3   56.49   10.70
   1  10  -3   37.50    7.90
   0 -10   3   26.00    8.30
   0 -10   3   17.50    9.40
   0 -10  -3   33.50    9.80
   0 -10  -3   19.60    9.90
   0 -10   3   39.30    8.10
   0 -10  -3   14.40    7.30
   0 -10   3   29.80   10.80
   0 -10  -3   19.80    7.00
   0 -10  -3   18.00    8.50
   0  10   3   33.80   10.20
   0  10  -3    3.30   10.60
   0  10  -3   22.50    9.60
   0  10  -3   15.30   10.20
   0  10  -3   25.30    7.90
   0  10  -3   34.20   10.90
   0  10   3   11.40    5.40
   0  10  -3   32.30    9.40
   0  10   3   46.30   11.50
   0  10   3   10.80    9.90
   1 -10   3    4.20    6.40
  -1 -10  -3   -7.90    8.90
  -1 -10  -3   -2.30    9.80
  -1 -10  -3   -7.30    9.80
   1 -10   3    8.40   10.30
  -1 -10  -3    6.10    7.40
   1 -10   3   10.40    8.20
  -1 -10  -3    3.60   10.40
   1  10   3  -27.30   10.70
   1  10   3    8.80    9.30
   1  10   3   10.80   10.50
  -1  10  -3   12.20   13.10
  -1  10  -3    9.90   10.40
  -1  10  -3   11.40    8.10
  -1  10  -3    5.70    8.30
  -1  10  -3   10.70   10.80
   1  10   3    5.20    9.50
   2 -10   3    1.90    5.90
  -2 -10  -3   -3.90    9.90
   2 -10   3   -7.90   11.60
   2 -10   3   -4.20    9.00
  -2 -10  -3   -7.40   10.50
  -2 -10  -3    4.10    4.70
  -2 -10  -3  -15.90    7.60
  -2  10  -3   -6.00   10.60
  -2  10  -3   -3.70    9.40
  -2  10  -3   -9.70    9.00
  -2  10  -3    4.00    9.10
   2  10   3   -5.70    8.90
   2  10   3   -4.40    9.00
   3 -10   3   -9.90    7.10
  -3 -10  -3  -16.50    9.70
  -3 -10  -3   12.40    8.90
   3 -10   3  -16.00    8.70
  -3  10  -3    5.10    9.30
  -3  10  -3   19.80   11.80
   3  10   3   13.00    9.60
  -3  10  -3   14.10    9.60
   3  10   3   -4.70    9.80
   4 -10   3   24.80    8.20
  -4 -10  -3    2.70   10.70
  -4 -10  -3   26.90   11.90
   4 -10   3   11.50   10.50
   4  10   3    7.40   11.50
  -4  10  -3   16.50   11.70
   4  10   3   11.60   10.40
  -4  10  -3   10.40   10.80
  -4  10  -3   -3.30   10.00
  -5 -10  -3    5.30   12.10
  -5 -10  -3   -7.10   10.80
   5 -10   3    5.50   10.10
   5  10   3   11.40   12.20
  -5  10  -3   10.00   10.30
   5  10   3   12.10   11.10
  -5  10  -3    7.20   12.60
  -5  10  -3   23.00   11.20
   6 -10   3    1.10   10.60
  -6 -10  -3   11.40   13.00
  -6 -10  -3    8.30   14.10
   6 -10   3    0.70    9.20
  -6  10  -3   23.20   11.70
   6  10   3   10.00   13.40
   6  10   3   51.69   13.40
  -6  10  -3   27.60   12.90
  -6  10  -3   17.00   14.40
  -4 -11   3   14.30   14.00
   4 -11  -3    1.90   11.00
  -4 -11   3   20.50   15.50
   4  11  -3   -2.70   12.70
  -4  11   3   22.30   11.50
   4  11  -3  -13.90   14.80
   3 -11  -3   60.59   13.20
  -3 -11   3   37.50   13.60
   3 -11  -3   56.69    8.70
  -3 -11   3   54.09   15.80
  -3  11   3   53.89   12.90
   3  11  -3   43.20   13.80
   3  11  -3   44.70   14.60
   2 -11  -3    5.30    7.10
  -2 -11   3  -14.50   12.50
   2 -11  -3   23.60    8.80
  -2 -11   3  -12.50   10.90
  -2  11   3  -13.50   10.60
   2  11  -3   17.10   11.90
   2  11  -3    5.80   13.10
   1 -11  -3   21.10    8.40
  -1 -11   3   -5.20    9.90
  -1 -11   3   10.50    7.30
  -1 -11   3   10.80   12.50
  -1 -11   3   -7.30   10.90
   1 -11  -3   21.30    8.40
   1  11  -3    2.80   12.40
  -1  11   3   -2.70   10.80
   1  11  -3    9.90   11.80
   0 -11   3    9.60    8.60
   0 -11   3   -7.70   10.90
   0 -11  -3   18.10    7.40
   0 -11  -3   -0.30    8.40
   0 -11   3   16.60   13.00
   0  11  -3   14.00   11.60
   0  11  -3   31.00   13.50
   0  11   3   -1.90   13.40
   0  11  -3    4.10   10.70
   0  11  -3   16.40    8.70
   0  11   3   17.70   11.10
  -1 -11  -3   29.20    9.80
  -1 -11  -3   13.30    7.00
   1 -11   3   26.90   11.70
   1 -11   3   18.40    9.50
  -1 -11  -3   21.00   12.00
  -1  11  -3   19.00   11.20
  -1  11  -3   14.30   11.30
   1  11   3   11.00   11.90
  -1  11  -3   -0.40   10.20
   1  11   3   25.30   12.10
   2 -11   3   11.00    8.60
  -2 -11  -3   12.70   11.90
  -2 -11  -3    2.40   10.40
   2 -11   3   25.60   11.30
  -2  11  -3   -0.50   11.00
   2  11   3   33.40   12.20
  -2  11  -3   19.00   11.90
  -2  11  -3    0.10   10.70
   2  11   3   13.00   12.10
   3 -11   3   68.29   13.80
   3 -11   3   58.09    9.70
  -3 -11  -3   30.10   14.10
  -3 -11  -3   48.20   12.20
   3  11   3   47.00   13.70
  -3  11  -3   63.99   13.90
   3  11   3   29.90   13.80
  -3  11  -3   49.30   14.60
  -3  11  -3   46.60   13.40
   4 -11   3   34.50   12.30
  -4 -11  -3    7.20   11.70
   4 -11   3   12.90    9.30
  -4 -11  -3   25.00   14.60
  -4  11  -3   20.00   14.10
   4  11   3   28.90   12.60
  -4  11  -3   25.10   12.50
   4  11   3   29.00   14.40
  -4  11  -3   32.40   13.70
  -2 -12   3   20.40   16.10
   2 -12  -3   -5.00   11.10
  -2 -12   3   25.40   14.70
   2  12  -3  -23.40   13.40
   2  12  -3    6.00   15.10
  -2  12   3   -4.60   11.90
  -1 -12   3    7.90   12.60
   1 -12  -3  -18.10   10.30
   1 -12  -3    6.00    9.90
   1  12  -3   -5.90   13.60
  -1  12   3    1.70   12.60
   0 -12   3    4.90   11.70
   0 -12  -3  -12.30    9.90
   0 -12   3  -10.50   14.00
   0  12   3  -19.00   13.40
   0  12  -3    1.30   15.00
   1 -12   3  -12.60   11.40
  -1 -12  -3   24.40   12.00
   1 -12   3   -4.50   10.10
   1 -12   3    9.70   13.80
   1  12   3   17.30   13.40
  -1  12  -3    3.90   12.80
  -1  12  -3    4.80   11.70
   2 -12   3  -17.30   10.70
   2 -12   3   -2.50   13.80
  -2 -12  -3    5.40   12.20
  -2  12  -3   14.60   14.20
  -2  12  -3   -9.20   12.50
   2  12   3  -20.60   14.90
  -2  12  -3  -13.60   14.00
  10   0  -4    3.00   11.00
  10   0  -4   -7.90   10.00
  10   0  -4   -1.80    8.60
   9   0  -4    0.50    8.80
   9   0  -4   -3.80    6.00
   9   0  -4    7.90    8.50
   8   0  -4  175.88   11.20
   8   0  -4  179.28   13.20
   8   0  -4  172.18   13.10
   8   0  -4  161.58   15.60
   7   0  -4    3.80    4.50
   7   0  -4    3.10    4.80
   7   0  -4    1.90    3.80
   7   0  -4   -3.00    4.20
   7   0  -4    4.40    6.40
   6   0  -4  168.68   10.50
   6   0  -4  159.38    9.10
   6   0  -4  180.48   11.80
   6   0  -4  153.98   10.30
   6   0  -4  170.48    9.40
   6   0  -4  147.89   10.10
  -5   0   4   -1.60    0.80
   5   0  -4    0.20    3.10
   5   0  -4   -6.60    3.30
   5   0  -4   -0.70    2.20
  -5   0   4   -3.10    2.90
   5   0  -4    2.40    2.60
   5   0  -4   -5.50    3.40
   4   0  -4 1980.70   71.29
   4   0  -4 1780.62   67.99
   4   0  -4 1907.21   70.59
   4   0  -4 1771.22   68.19
   4   0  -4 1914.41   70.69
   4   0  -4 1908.01   69.99
   4   0  -4 1947.41   69.99
  -4   0   4 1846.42   70.69
  -4   0   4 1996.00   68.19
   3   0  -4    0.00    1.30
   3   0  -4    0.50    2.10
  -3   0   4   -0.40    1.70
   3   0  -4    0.30    0.50
  -3   0   4    1.40    0.60
   3   0  -4    0.60    2.00
   3   0  -4   -1.20    1.80
   3   0  -4   -2.00    1.30
  -2   0   4  504.95   18.50
   2   0  -4  518.35   18.50
  -2   0   4  504.05   19.40
   2   0  -4  494.45   19.40
   2   0  -4  508.55   19.40
   2   0  -4  521.15   19.60
  -2   0   4  494.65   19.70
  -2   0   4  515.45   18.60
   2   0  -4  465.95   18.50
   2   0  -4  501.15   19.30
   1   0  -4   -0.60    0.80
   1   0  -4    1.30    0.50
  -1   0   4    0.20    0.40
  -1   0   4    0.30    0.60
   1   0  -4    1.70    0.80
  -1   0   4    0.80    0.50
   1   0  -4    1.30    0.80
   1   0  -4    2.40    0.60
  -1   0   4    0.50    0.90
   0   0   4   -0.10    0.40
   1   0   4   -0.80    0.90
   1   0   4    1.30    0.80
  -1   0  -4    0.20    0.30
  -1   0  -4    0.70    0.70
  -1   0  -4   -0.20    0.30
   1   0   4   -0.30    0.70
  -1   0  -4    1.30    1.10
   1   0   4   -0.20    0.70
  -1   0  -4   -1.20    0.70
  -1   0  -4    1.00    0.80
   2   0   4  429.06   16.90
  -2   0  -4  416.36   16.30
   2   0   4  436.96   16.50
   2   0   4  433.26   16.30
   2   0   4  406.96   16.70
  -2   0  -4  408.46   17.00
  -2   0  -4  431.26   16.30
  -2   0  -4  426.16   16.90
  -3   0  -4   -2.60    1.80
   3   0   4    3.10    1.70
  -3   0  -4    0.20    1.00
  -3   0  -4   -0.80    2.20
   3   0   4   -0.90    1.10
   3   0   4    1.90    1.40
   3   0   4    4.00    0.80
   3   0   4    7.40    2.40
   3   0   4    0.50    0.60
  -3   0  -4    0.30    1.20
   4   0   4   67.19    5.50
   4   0   4   64.99    4.40
  -4   0  -4   68.19    5.90
  -4   0  -4   66.89    4.10
   4   0   4   73.29    3.60
   4   0   4   60.99    5.90
   4   0   4   70.89    3.40
   4   0   4   68.59    4.10
   4   0   4   81.69    5.70
  -4   0  -4   68.19    4.30
   5   0   4    0.10    2.80
   5   0   4   -1.20    1.50
  -5   0  -4   -0.40    1.70
  -5   0  -4   -1.80    3.40
   5   0   4   -3.20    2.00
   5   0   4   -2.40    3.60
   5   0   4   -0.90    1.40
  -5   0  -4    0.60    1.60
   5   0   4    1.40    1.80
   6   0   4  100.39    8.10
  -6   0  -4   96.49    9.40
   6   0   4   90.39    5.40
   6   0   4   99.19    5.60
   6   0   4  106.79    8.60
   6   0   4   89.29    5.40
  -6   0  -4   98.59    5.70
   6   0   4   98.59    5.60
  -6   0  -4   87.39    5.90
   6   0   4   82.19    9.50
  -7   0  -4   -0.80    2.20
   7   0   4    0.90    2.30
   7   0   4    0.70    3.20
   7   0   4   -1.70    5.60
  -7   0  -4    4.20    5.90
   7   0   4   -3.10    2.60
   7   0   4   -1.60    4.60
   8   0   4   -2.30    4.50
   8   0   4    3.10    2.90
  -8   0  -4   -3.60    7.00
  -8   0  -4    1.90    2.70
   8   0   4   -2.40    6.50
   8   0   4    3.80    3.70
   8   0   4    0.80    7.70
   9   0   4    3.60    9.00
   9   0   4   -3.40    3.40
  -9   0  -4    4.40    3.70
  -9   0  -4    1.20    8.70
  10   0   4   73.59   13.00
  10   0   4   53.99    7.50
 -10   0  -4   71.89    7.80
 -10   0  -4   68.89   14.00
  10  -1  -4   -0.80   10.50
  10  -1  -4   -1.50    8.00
  10  -1  -4    1.30   11.30
  10   1  -4   -6.70    8.40
  10   1  -4    4.40   12.00
  10   1  -4   -7.60    9.20
   9  -1  -4    5.50    8.40
   9  -1  -4   -2.90    6.20
   9  -1  -4   10.70    9.40
   9   1  -4    9.00    6.90
   9   1  -4    0.40    7.40
   9   1  -4  -11.40    8.80
   8  -1  -4   13.30    7.00
   8  -1  -4   19.40    8.00
   8  -1  -4   16.80    5.10
  -8  -1   4   20.80    2.40
  -8  -1   4   20.20    2.60
   8   1  -4   20.00    8.10
   8   1  -4   24.60    6.00
   8   1  -4   13.20    7.00
   8   1  -4   19.90    6.20
  -7  -1   4    2.30    1.90
   7  -1  -4   -1.20    5.00
  -7  -1   4    0.10    1.80
   7  -1  -4   -3.70    4.50
   7  -1  -4    0.80    6.20
   7  -1  -4   -6.30    3.50
   7  -1  -4    2.50    4.30
   7  -1  -4   -6.50    7.80
   7   1  -4   -5.40    3.80
   7   1  -4   -1.30    5.80
   7   1  -4    1.20    1.00
   7   1  -4    1.30    1.00
   7   1  -4    3.70    4.30
   7   1  -4    5.20    5.90
   7   1  -4    2.40    3.90
   6  -1  -4   74.19    7.30
   6  -1  -4   60.69    6.40
  -6  -1   4   70.99    4.40
  -6  -1   4   93.19    8.50
   6  -1  -4   76.49    6.70
  -6  -1   4   60.29    4.10
   6  -1  -4   74.39    9.70
   6  -1  -4   53.89    7.70
   6  -1  -4   70.79    6.10
   6   1  -4   54.99    7.50
   6   1  -4   73.69    6.60
   6   1  -4   66.39    7.80
   6   1  -4   63.09    3.70
   6   1  -4   77.49    6.20
   6   1  -4   67.19    3.70
   6   1  -4   71.19    6.30
   5  -1  -4   26.90    5.80
   5  -1  -4   42.00    4.60
  -5  -1   4   28.70    3.00
  -5  -1   4   32.20    5.40
   5  -1  -4   32.10    5.20
   5  -1  -4   32.00    4.50
   5  -1  -4   42.20    4.90
   5  -1  -4   37.00    5.10
  -5  -1   4   26.90    3.00
   5   1  -4   42.20    4.60
   5   1  -4   36.70    4.80
   5   1  -4   22.90    2.90
   5   1  -4   23.00    2.60
   5   1  -4   30.40    5.30
   5   1  -4   39.10    5.60
   5   1  -4   33.80    4.20
   4  -1  -4  671.83   28.00
   4  -1  -4  687.13   26.70
  -4  -1   4  714.33   25.30
   4  -1  -4  678.53   26.70
   4  -1  -4  693.13   27.50
   4  -1  -4  669.63   24.50
  -4  -1   4  657.53   25.40
  -4  -1   4  674.63   27.40
   4  -1  -4  690.93   26.60
   4   1  -4  650.33   26.30
   4   1  -4  682.83   26.90
  -4   1   4  685.53   26.40
   4   1  -4  634.64   26.90
   4   1  -4  684.23   26.40
   4   1  -4  654.23   26.20
   4   1  -4  641.24   25.00
  -4   1   4  664.23   24.50
   4   1  -4  653.33   25.30
   3  -1  -4 1013.30   37.50
  -3  -1   4 1016.40   38.30
  -3  -1   4 1043.60   36.80
  -3  -1   4 1005.50   36.50
   3  -1  -4  991.70   37.40
   3  -1  -4  998.50   36.30
  -3  -1   4 1004.40   37.50
   3  -1  -4  996.30   38.80
   3  -1  -4 1004.20   38.40
   3  -1  -4 1020.90   37.70
   3   1  -4  970.90   37.50
   3   1  -4 1023.90   38.00
   3   1  -4  979.10   36.80
   3   1  -4  875.41   37.20
  -3   1   4  975.10   36.20
   3   1  -4  977.70   37.70
  -3   1   4 1025.40   37.60
   3   1  -4 1007.40   36.70
  -2  -1   4   10.90    1.80
   2  -1  -4   10.70    1.90
   2  -1  -4   12.80    1.60
  -2  -1   4   11.00    1.50
   2  -1  -4   12.50    1.30
  -2  -1   4    6.90    2.00
   2  -1  -4   12.40    2.50
  -2  -1   4    8.90    1.30
   2  -1  -4   11.60    1.30
   2  -1  -4   10.50    2.40
  -2  -1   4   11.70    1.70
   2   1  -4    9.60    1.80
  -2   1   4   10.30    1.30
   2   1  -4   11.00    1.50
  -2   1   4   13.70    2.20
   2   1  -4    9.80    1.90
  -2   1   4   12.30    1.00
   2   1  -4    8.70    1.60
   2   1  -4   10.70    1.40
  -2   1   4   10.80    1.50
  -1  -1   4  544.95   20.50
  -1  -1   4  547.95   20.70
   1  -1  -4  542.35   19.90
  -1  -1   4  550.64   20.70
   1  -1  -4  536.85   21.00
   1  -1  -4  560.64   20.80
   1  -1  -4  538.85   20.50
   1  -1  -4  559.44   20.30
  -1   1   4  533.05   21.10
   1   1  -4  559.94   20.60
  -1   1   4  570.74   20.40
   1   1  -4  552.84   20.70
   1   1  -4  535.85   20.40
   1   1  -4  552.14   20.70
  -1   1   4  534.05   20.70
   1   1  -4  525.65   20.60
   0  -1  -4    0.40    0.70
   0  -1   4    1.10    0.70
   0  -1   4    0.40    0.70
   0  -1  -4    0.10    0.60
   0  -1   4   -0.10    0.70
   0  -1  -4    0.10    0.80
   0  -1   4   -0.20    0.60
   0  -1  -4   -0.20    0.40
   0   1  -4    2.20    0.70
   0   1   4    0.80    0.80
   0   1  -4   -0.50    0.70
   0   1   4   -0.60    0.30
   0   1   4    2.70    0.90
   0   1  -4   -0.50    0.70
   0   1   4   -0.50    0.60
   0   1   4    0.90    0.80
   0   1  -4    0.40    0.70
   1  -1   4 2095.79   75.89
   1  -1   4 2060.79   76.29
  -1  -1  -4 2186.88   76.59
  -1  -1  -4 2108.29   76.09
  -1  -1  -4 2256.97   75.99
  -1  -1  -4 2040.30   76.29
  -1  -1  -4 2132.99   76.59
   1  -1   4 2103.69   76.19
   1  -1   4 2064.19   76.59
   1  -1   4 2148.89   76.19
   1   1   4 2116.99   76.39
  -1   1  -4 2101.69   76.19
  -1   1  -4 1944.71   76.19
   1   1   4 2084.69   76.09
  -1   1  -4 2072.89   76.29
  -1   1  -4 2101.09   76.79
  -1   1  -4 2070.19   75.99
   1   1   4 2127.79   76.69
   1   1   4 2094.39   76.29
   1   1   4 2180.18   76.39
   1   1   4 2011.90   75.79
  -2  -1  -4    2.90    1.30
  -2  -1  -4    3.20    1.50
   2  -1   4    0.90    1.70
   2  -1   4    2.00    1.50
   2  -1   4    2.70    1.30
  -2  -1  -4    4.10    1.40
   2  -1   4    0.50    1.00
  -2  -1  -4    1.80    0.80
  -2   1  -4    0.50    0.70
   2   1   4    3.40    1.70
  -2   1  -4    1.90    1.20
   2   1   4    0.50    0.90
  -2   1  -4    1.80    1.50
   2   1   4   -0.50    1.30
   2   1   4    3.20    1.20
   2   1   4    0.80    1.60
   2   1   4    1.60    1.70
  -2   1  -4    3.30    1.10
  -3  -1  -4   23.80    1.60
   3  -1   4   31.00    3.30
   3  -1   4   27.50    2.40
   3  -1   4   28.20    2.40
  -3  -1  -4   23.10    2.90
   3  -1   4   23.70    2.30
   3  -1   4   26.60    3.80
  -3  -1  -4   29.80    3.50
  -3  -1  -4   22.10    2.90
   3   1   4   22.30    2.70
  -3   1  -4   25.80    3.40
  -3   1  -4   30.50    2.60
   3   1   4   25.50    3.40
   3   1   4   22.70    2.70
   3   1   4   25.20    3.30
  -3   1  -4   24.60    4.10
  -3   1  -4   22.70    1.80
   3   1   4   26.90    2.00
  -3   1  -4   25.20    2.30
   3   1   4   29.60    3.90
   4  -1   4   10.00    1.90
   4  -1   4   11.20    2.00
   4  -1   4   14.00    3.90
  -4  -1  -4    9.70    2.10
   4  -1   4   12.10    2.90
  -4  -1  -4    6.80    2.00
  -4  -1  -4   10.30    3.40
  -4   1  -4   13.50    3.40
   4   1   4    9.00    1.90
   4   1   4    9.20    2.50
   4   1   4    7.30    2.60
   4   1   4   11.70    1.90
   4   1   4    7.90    2.90
  -4   1  -4   10.30    1.90
   4   1   4   10.50    1.40
   4   1   4    8.80    3.20
  -4   1  -4    9.20    1.70
  -4   1  -4   12.00    1.70
  -4   1  -4   10.40    3.70
   5  -1   4  784.02   32.00
   5  -1   4  747.63   29.40
   5  -1   4  768.72   28.90
   5  -1   4  800.92   32.20
  -5  -1  -4  735.53   29.90
  -5  -1  -4  787.82   29.80
   5  -1   4  796.52   29.40
   5  -1   4  773.72   31.20
   5  -1   4  750.82   29.40
  -5  -1  -4  755.82   31.40
   5   1   4  730.53   32.00
  -5   1  -4  799.12   29.50
  -5   1  -4  748.83   31.60
   5   1   4  778.52   28.90
   5   1   4  796.62   30.10
   5   1   4  791.72   31.90
  -5   1  -4  756.92   29.30
   5   1   4  770.72   29.10
   5   1   4  780.62   30.70
  -5   1  -4  787.22   32.80
   5   1   4  793.02   29.60
   6  -1   4  127.99    7.30
  -6  -1  -4  126.09    7.60
   6  -1   4  118.69    6.40
  -6  -1  -4  130.69    9.80
   6  -1   4  129.29    9.80
   6  -1   4  124.09    6.00
  -6  -1  -4  131.99    7.10
   6  -1   4  142.39    6.90
   6  -1   4  118.29    6.00
   6  -1   4  129.89   10.80
   6  -1   4  137.49    9.10
   6   1   4  132.29    6.90
  -6   1  -4  133.39    6.90
   6   1   4  128.79    9.60
   6   1   4  126.99    8.60
   6   1   4  137.09    6.50
   6   1   4  104.99    6.90
  -6   1  -4  117.79    6.60
   6   1   4  123.69    7.30
  -6   1  -4  132.79   10.70
   6   1   4  134.89   11.10
   7  -1   4   25.00    3.70
   7  -1   4   32.80    7.70
   7  -1   4   30.80    3.80
  -7  -1  -4   40.60    4.60
   7  -1   4   36.50    5.00
  -7  -1  -4   29.70    7.20
   7  -1   4   38.70    6.60
  -7   1  -4   29.20    3.90
   7   1   4   36.80    7.20
   7   1   4   27.00    3.70
   7   1   4   34.60    4.30
  -7   1  -4   33.20    8.20
   7   1   4   35.00    4.10
  -7   1  -4   33.20    3.40
   7   1   4   30.70    6.00
   8  -1   4   12.90    5.20
   8  -1   4    5.90    3.30
   8  -1   4    7.00    7.00
  -8  -1  -4   14.10    7.10
  -8  -1  -4   11.00    3.50
   8  -1   4   11.20    3.60
   8   1   4    6.30    7.10
  -8   1  -4    7.90    3.40
   8   1   4    5.20    6.90
   8   1   4   13.70    4.30
   8   1   4   -0.60    4.10
  -8   1  -4    5.10    7.50
   8   1   4    4.90    3.00
   9  -1   4   37.90    9.70
  -9  -1  -4   34.60    9.60
   9  -1   4   26.10    4.70
  -9  -1  -4   23.20    4.60
   9   1   4   30.60    9.10
  -9   1  -4   31.50    4.90
  -9   1  -4   38.00   11.90
   9   1   4   21.80    4.30
  10  -1   4   74.59   12.20
  10  -1   4   41.90    5.70
 -10  -1  -4   46.10   15.40
 -10  -1  -4   42.70    5.60
 -10   1  -4   64.59   14.80
 -10   1  -4   46.20    6.20
  10   1   4   41.40    6.80
  10   1   4   52.69    7.00
  10   1   4   62.89   13.00
 -10  -2   4    7.80    3.00
  10  -2  -4    3.00   12.40
 -10  -2   4    4.20    2.40
  10  -2  -4   -5.40    9.80
  10  -2  -4    5.50    8.80
  10   2  -4   14.70   12.40
  10   2  -4   -0.70    9.30
   9  -2  -4   16.50    8.30
  -9  -2   4   11.80    3.00
  -9  -2   4   11.50    3.50
   9  -2  -4  -10.40    9.40
   9  -2  -4   12.90    7.10
   9   2  -4    2.80    6.50
   9   2  -4   10.10    8.80
   9   2  -4   13.60    7.40
   8  -2  -4   -6.70    7.80
  -8  -2   4    2.90    3.10
  -8  -2   4   -0.90    2.80
   8  -2  -4   -1.60    6.00
   8  -2  -4    9.50    5.30
   8   2  -4    0.40    2.20
   8   2  -4   -5.30    5.10
   8   2  -4   -0.90    1.90
   8   2  -4   11.00    6.00
   8   2  -4   -3.80    6.80
   8   2  -4    8.60    8.00
  -7  -2   4   61.49    5.40
   7  -2  -4   58.39    9.10
   7  -2  -4   55.29    8.60
   7  -2  -4   55.99    8.20
   7  -2  -4   60.29    6.90
  -7  -2   4   47.50    5.40
   7  -2  -4   57.09    7.70
  -7  -2   4   66.49    9.50
   7   2  -4   57.79    4.70
   7   2  -4   60.19    6.70
   7   2  -4   55.19    6.60
   7   2  -4   57.19    7.50
   7   2  -4   55.29    7.30
   7   2  -4   48.90    4.50
   6  -2  -4   10.30    4.80
   6  -2  -4    1.80    6.20
  -6  -2   4   14.70    3.00
   6  -2  -4   14.90    4.90
  -6  -2   4    9.30    2.90
   6  -2  -4   13.80    4.10
  -6  -2   4   11.80    5.70
   6  -2  -4   17.90    4.80
   6   2  -4    9.40    2.70
   6   2  -4    5.40    4.50
  -6   2   4   14.50    4.10
   6   2  -4   15.10    5.90
   6   2  -4   13.20    2.60
   6   2  -4   16.40    4.20
   6   2  -4   12.70    3.70
   6   2  -4   20.40    4.40
   5  -2  -4  218.68   11.40
  -5  -2   4  229.98   10.60
  -5  -2   4  199.08    9.90
  -5  -2   4  201.48   10.20
   5  -2  -4  229.38   10.70
   5  -2  -4  209.78   13.10
   5  -2  -4  212.38   11.10
   5  -2  -4  212.88   12.20
  -5  -2   4  224.28   12.30
  -5   2   4  209.88    9.00
   5   2  -4  214.18    9.70
   5   2  -4  210.88   10.90
   5   2  -4  214.18   10.70
   5   2  -4  203.68   10.10
   5   2  -4  226.18   11.90
  -5   2   4  223.38   10.70
   5   2  -4  220.38   10.10
   4  -2  -4  296.47   12.70
  -4  -2   4  302.87   12.60
   4  -2  -4  276.77   14.20
   4  -2  -4  300.87   13.60
  -4  -2   4  295.17   12.90
   4  -2  -4  297.47   11.90
  -4  -2   4  291.27   12.80
   4  -2  -4  267.27   14.80
  -4  -2   4  290.97   14.20
   4  -2  -4  314.87   13.30
   4   2  -4  309.77   13.00
   4   2  -4  296.97   13.10
   4   2  -4  277.87   12.40
   4   2  -4  287.17   12.70
   4   2  -4  304.57   13.90
   4   2  -4  299.27   12.30
  -4   2   4  278.07   11.90
  -4   2   4  293.47   13.00
  -3  -2   4 1230.98   47.30
   3  -2  -4 1252.87   49.00
   3  -2  -4 1256.27   45.90
   3  -2  -4 1259.67   46.80
   3  -2  -4 1287.87   46.80
   3  -2  -4 1282.27   47.10
   3  -2  -4 1284.87   47.90
  -3  -2   4 1285.47   47.20
  -3  -2   4 1230.18   48.20
   3  -2  -4 1257.27   45.70
  -3  -2   4 1280.17   47.40
  -3  -2   4 1305.67   46.90
   3  -2  -4 1237.28   48.50
  -3  -2   4 1302.37   47.10
  -3   2   4 1287.07   47.50
   3   2  -4 1272.87   47.90
  -3   2   4 1229.48   46.00
  -3   2   4 1233.98   46.80
  -3   2   4 1270.27   46.30
   3   2  -4 1252.27   47.60
   3   2  -4 1278.07   46.60
   3   2  -4 1244.98   47.30
   3   2  -4 1315.97   47.10
  -2  -2   4 6183.48  216.68
   2  -2  -4 5836.92  215.88
   2  -2  -4 6185.78  217.18
   2  -2  -4 5914.81  216.58
  -2  -2   4 5462.65  215.98
  -2  -2   4 6257.67  216.28
  -2  -2   4 6551.94  216.58
   2  -2  -4 5737.53  217.28
   2  -2  -4 6236.18  215.78
   2   2  -4 5866.51  216.08
   2   2  -4 5880.11  216.38
  -2   2   4 5925.41  215.88
  -2   2   4 5844.92  215.58
   2   2  -4 6038.90  216.38
   2   2  -4 6123.79  216.18
  -2   2   4 5911.11  216.28
   2   2  -4 5920.21  216.28
   1  -2  -4 2338.27   82.19
   1  -2  -4 2309.27   81.69
   1  -2  -4 2230.08   82.09
  -1  -2   4 2288.97   81.79
   1  -2  -4 2204.38   81.79
  -1  -2   4 2342.97   81.79
  -1  -2   4 2274.97   82.29
  -1  -2   4 2142.49   81.09
  -1  -2   4 2144.59   81.79
   1   2  -4 2221.58   81.79
   1   2  -4 2311.37   81.99
  -1   2   4 2241.68   82.19
  -1   2   4 2177.88   81.79
   1   2  -4 2252.37   81.69
   1   2  -4 2240.98   81.89
   1   2  -4 2138.39   81.19
   0  -2   4  209.58    9.40
   0  -2  -4  228.38    9.40
   0  -2   4  216.78    9.20
   0  -2   4  229.38    9.60
   0  -2  -4  225.78    9.70
   0  -2   4  218.48    9.30
   0  -2   4  239.88    9.40
   0  -2  -4  232.98    8.60
   0  -2  -4  226.78    9.70
   0  -2  -4  214.58    9.60
   0   2  -4  223.58    9.60
   0   2   4  226.28    9.40
   0   2  -4  228.78    9.50
   0   2   4  210.98    9.40
   0   2  -4  202.98    9.50
   0   2   4  216.98    8.50
   0   2   4  219.58    9.80
   0   2  -4  210.18    9.40
   0   2  -4  234.68    9.10
  -1  -2  -4 4909.71  180.18
   1  -2   4 4887.21  180.18
   1  -2   4 5042.70  180.48
   1  -2   4 5162.58  179.98
  -1  -2  -4 4735.13  180.28
   1  -2   4 5121.69  180.28
   1  -2   4 4963.70  180.68
  -1  -2  -4 5131.19  180.78
  -1  -2  -4 5082.09  180.78
  -1   2  -4 5106.39  180.28
  -1   2  -4 4880.51  180.38
   1   2   4 4909.01  180.58
   1   2   4 4926.51  180.88
   1   2   4 4916.81  180.18
  -1   2  -4 5066.69  180.98
  -1   2  -4 4950.00  180.48
  -1   2  -4 4970.00  180.08
   1   2   4 5155.38  180.28
  -2  -2  -4 2083.89   77.79
   2  -2   4 2076.09   77.19
  -2  -2  -4 2105.59   77.89
   2  -2   4 2138.99   77.39
  -2  -2  -4 2150.08   76.99
  -2  -2  -4 2101.09   76.69
   2  -2   4 2176.98   77.29
   2  -2   4 2067.59   76.99
  -2  -2  -4 2071.19   77.79
  -2   2  -4 2108.79   78.59
   2   2   4 2078.19   77.99
  -2   2  -4 2058.29   76.99
   2   2   4 2156.68   77.89
  -2   2  -4 2101.39   77.29
   2   2   4 2157.08   77.69
  -2   2  -4 2139.59   77.39
   2   2   4 2087.89   76.59
  -2   2  -4 2202.68   77.49
   2   2   4 2096.09   77.09
  -3  -2  -4 3106.39  109.39
   3  -2   4 3057.09  108.99
   3  -2   4 3007.60  109.79
   3  -2   4 3018.60  109.49
   3  -2   4 2839.72  109.39
  -3  -2  -4 2914.61  109.99
  -3  -2  -4 3034.70  108.69
  -3  -2  -4 3165.58  110.79
  -3  -2  -4 2822.82  109.89
   3  -2   4 3126.69  111.19
  -3   2  -4 2952.60  109.49
   3   2   4 2990.70  108.79
  -3   2  -4 2958.30  109.09
  -3   2  -4 3137.59  111.59
   3   2   4 2901.41  110.39
   3   2   4 3102.99  110.39
  -3   2  -4 2892.31  108.99
   3   2   4 3036.50  110.69
  -3   2  -4 3054.49  110.09
   3   2   4 3165.88  109.99
   3   2   4 2885.71  109.09
  -4  -2  -4   59.69    5.20
  -4  -2  -4   60.59    5.10
   4  -2   4   62.89    4.40
   4  -2   4   66.79    5.10
   4  -2   4   61.79    3.80
  -4  -2  -4   59.89    3.60
   4  -2   4   65.59    4.70
  -4  -2  -4   54.39    5.30
   4  -2   4   56.69    4.60
   4  -2   4   55.29    6.40
  -4   2  -4   59.59    3.80
   4   2   4   65.39    6.10
  -4   2  -4   58.29    6.70
   4   2   4   53.39    4.40
  -4   2  -4   58.19    4.20
   4   2   4   59.19    4.00
  -4   2  -4   56.39    4.30
  -4   2  -4   65.89    5.60
   4   2   4   64.09    6.20
   4   2   4   60.79    4.80
   4   2   4   57.09    5.30
   5  -2   4  575.94   22.70
  -5  -2  -4  599.54   22.60
   5  -2   4  603.24   23.30
   5  -2   4  577.34   23.60
  -5  -2  -4  599.24   24.20
   5  -2   4  604.14   23.50
  -5  -2  -4  605.34   24.10
  -5  -2  -4  583.94   24.40
   5  -2   4  620.54   24.70
   5  -2   4  608.04   26.10
  -5   2  -4  581.74   25.20
  -5   2  -4  639.14   27.20
  -5   2  -4  603.94   22.90
   5   2   4  590.14   24.20
   5   2   4  620.84   25.80
  -5   2  -4  590.54   22.70
   5   2   4  596.94   23.70
   5   2   4  497.15   23.10
   5   2   4  594.14   25.90
  -5   2  -4  574.34   23.30
   5   2   4  572.84   23.30
  -6  -2  -4   -1.50    4.10
  -6  -2  -4    3.40    3.30
   6  -2   4   -1.20    5.60
   6  -2   4    0.70    2.20
   6  -2   4    3.80    2.40
  -6  -2  -4   -1.00    2.60
   6  -2   4   -4.50    3.20
   6  -2   4    4.30    5.70
   6  -2   4   -3.80    3.60
   6  -2   4    2.40    2.10
  -6   2  -4    2.40    2.80
  -6   2  -4    3.10    2.60
  -6   2  -4    3.50    5.10
   6   2   4    0.90    3.10
   6   2   4   -2.00    4.20
  -6   2  -4    6.20    5.60
   6   2   4   -2.00    2.20
  -6   2  -4   -0.30    2.30
   6   2   4    0.00    3.30
  -6   2  -4    2.10    2.20
   6   2   4   -3.10    3.60
   6   2   4    1.10    2.40
  -7  -2  -4  157.88    9.10
   7  -2   4  152.58    8.80
   7  -2   4  144.09    8.20
  -7  -2  -4  159.38   11.20
   7  -2   4  150.08    9.80
   7  -2   4  154.38   11.00
  -7   2  -4  150.98    7.80
   7   2   4  147.49    9.10
   7   2   4  173.08    8.80
  -7   2  -4  157.08    8.90
   7   2   4  170.08   12.50
   7   2   4  161.68    8.20
  -7   2  -4  171.98   14.00
   7   2   4  152.18    9.50
   8  -2   4   17.00    7.90
   8  -2   4   38.40    4.70
  -8  -2  -4   38.40    7.90
  -8  -2  -4   37.00    4.90
   8  -2   4   33.70    5.00
   8  -2   4   29.00    6.30
   8   2   4   35.50    5.00
   8   2   4   40.70    9.10
   8   2   4   33.60    4.50
   8   2   4   26.00    6.00
   8   2   4   31.00    5.50
  -8   2  -4   32.10    4.80
  -8   2  -4   44.20   10.70
  -9  -2  -4   13.90    4.20
   9  -2   4   14.20    8.10
  -9  -2  -4   24.20    9.00
   9  -2   4   13.30    4.60
   9   2   4   16.10    5.90
  -9   2  -4   16.70   11.90
   9   2   4   24.70    4.60
   9   2   4   13.80    8.80
  -9   2  -4   22.60    4.80
 -10  -2  -4    4.30    4.70
  10  -2   4   -7.50    4.50
  10  -2   4   23.50   10.10
  10   2   4   -8.80   10.70
 -10   2  -4    6.60    5.00
 -10   2  -4   10.80   13.60
  10   2   4    0.10    4.40
  10  -3  -4   26.50    9.70
 -10  -3   4   17.30    4.30
  10  -3  -4   15.50   14.10
 -10  -3   4   20.40    5.50
  10  -3  -4   16.60   10.70
  10   3  -4   10.40   10.70
  10   3  -4   14.50    2.10
  10   3  -4   22.90   13.10
   9  -3  -4    9.10   10.20
  -9  -3   4   -3.00    3.90
  -9  -3   4    3.60    4.80
   9  -3  -4   -5.00    6.60
   9  -3  -4   -3.10    7.70
   9   3  -4    1.80    3.00
   9   3  -4   -1.70    3.50
   9   3  -4   -0.10    8.20
   9   3  -4    8.30    9.40
   8  -3  -4    9.60    8.50
   8  -3  -4   13.40    6.20
   8  -3  -4   18.40    6.20
  -8  -3   4    9.40    4.40
  -8  -3   4   15.40    4.60
  -8  -3   4   15.60    8.10
   8   3  -4   11.90    3.70
   8   3  -4   17.40    6.80
   8   3  -4    7.60    4.60
   8   3  -4   14.40    3.80
  -7  -3   4  140.49   12.30
   7  -3  -4  116.79   11.80
  -7  -3   4  116.59    8.60
  -7  -3   4  120.59    8.90
   7  -3  -4  119.69   11.80
   7  -3  -4  140.69    9.60
   7  -3  -4  134.79   12.40
   7   3  -4  117.89    9.30
   7   3  -4  115.09    9.20
   7   3  -4  104.79    7.70
  -7   3   4  149.59    9.40
   7   3  -4  116.09    8.00
   7   3  -4  133.39   10.30
   7   3  -4  126.09    8.10
  -6  -3   4  721.23   30.20
  -6  -3   4  733.43   32.60
   6  -3  -4  723.23   31.30
   6  -3  -4  781.62   30.10
  -6  -3   4  732.73   30.00
   6  -3  -4  790.22   33.00
   6  -3  -4  744.33   30.90
  -6  -3   4  742.03   29.90
   6   3  -4  689.43   29.40
   6   3  -4  758.72   29.70
  -6   3   4  757.12   28.60
   6   3  -4  673.03   28.60
  -6   3   4  789.12   30.50
   6   3  -4  757.82   30.90
   6   3  -4  761.22   29.80
  -6   3   4  773.82   28.70
   5  -3  -4  241.68   11.10
   5  -3  -4  238.18   10.30
  -5  -3   4  236.38   11.70
   5  -3  -4  232.38   14.60
   5  -3  -4  229.68   11.80
   5  -3  -4  240.08   12.90
  -5  -3   4  225.68   11.70
  -5  -3   4  231.68   13.70
  -5  -3   4  231.08   11.30
   5  -3  -4  206.38   13.10
   5   3  -4  251.67   10.20
  -5   3   4  245.98   11.70
  -5   3   4  226.88   10.70
   5   3  -4  233.68   11.40
   5   3  -4  205.18   12.50
   5   3  -4  220.18   11.40
  -5   3   4  264.67   14.40
   5   3  -4  219.68   10.80
   5   3  -4  243.88   12.30
  -5   3   4  240.08   10.40
   4  -3  -4   13.90    1.40
  -4  -3   4   22.50    3.60
   4  -3  -4   14.40    1.40
  -4  -3   4   20.60    4.30
   4  -3  -4   15.50    2.80
   4  -3  -4   22.40    4.50
   4  -3  -4   17.10    2.90
   4  -3  -4   16.00    5.00
  -4  -3   4    9.10    3.30
   4  -3  -4   12.40    4.10
   4  -3  -4   21.50    3.50
  -4  -3   4   11.80    2.70
  -4   3   4   19.60    3.10
  -4   3   4   21.40    3.60
   4   3  -4   19.00    3.50
   4   3  -4   11.90    3.10
   4   3  -4   17.90    3.70
   4   3  -4   17.80    2.20
   4   3  -4   22.40    3.90
   4   3  -4   16.70    2.50
  -4   3   4   17.10    2.20
  -4   3   4   14.70    2.00
  -4   3   4    7.20    4.30
  -4   3   4   13.10    2.50
   3  -3  -4  626.94   27.00
   3  -3  -4  615.54   25.80
   3  -3  -4  546.45   23.80
  -3  -3   4  653.13   23.90
  -3  -3   4  663.33   25.20
  -3  -3   4  665.03   25.30
   3  -3  -4  627.74   24.10
  -3  -3   4  568.94   25.00
  -3  -3   4  629.04   26.00
   3  -3  -4  604.14   26.20
   3  -3  -4  664.63   24.20
  -3  -3   4  624.64   25.60
   3  -3  -4  636.04   25.00
  -3   3   4  643.04   24.50
   3   3  -4  675.13   25.70
  -3   3   4  622.94   25.00
   3   3  -4  668.93   23.60
   3   3  -4  685.93   25.20
   3   3  -4  602.04   25.40
  -3   3   4  656.73   25.40
  -3   3   4  628.14   24.30
  -3   3   4  628.74   24.30
   3   3  -4  628.14   25.10
   3   3  -4  648.04   25.60
   2  -3  -4  521.15   20.70
   2  -3  -4  536.45   20.30
  -2  -3   4  472.15   20.90
  -2  -3   4  525.45   19.20
   2  -3  -4  485.05   21.10
   2  -3  -4  515.65   19.00
   2  -3  -4  488.35   21.20
  -2  -3   4  495.65   20.80
   2  -3  -4  504.05   21.80
   2  -3  -4  504.95   20.30
  -2  -3   4  517.35   20.50
   2   3  -4  528.65   20.90
   2   3  -4  515.25   20.60
  -2   3   4  494.85   20.40
  -2   3   4  541.55   20.90
   2   3  -4  513.15   19.30
   2   3  -4  501.45   21.00
   2   3  -4  544.25   20.70
   2   3  -4  504.05   20.90
  -2   3   4  507.55   19.20
  -2   3   4  516.35   20.20
   1  -3  -4  728.93   26.90
   1  -3  -4  743.63   29.00
   1  -3  -4  733.03   28.60
   1  -3  -4  722.33   28.50
  -1  -3   4  722.83   29.00
   1  -3  -4  761.32   28.80
  -1  -3   4  735.63   28.60
  -1  -3   4  722.13   28.30
  -1  -3   4  754.12   28.50
   1  -3  -4  725.13   29.00
  -1  -3   4  771.02   27.40
   1  -3  -4  750.32   28.70
   1   3  -4  729.33   27.70
  -1   3   4  696.03   28.60
   1   3  -4  755.92   29.00
  -1   3   4  760.32   28.70
  -1   3   4  752.92   29.00
   1   3  -4  684.83   28.60
   1   3  -4  750.82   28.50
   1   3  -4  717.93   28.70
   1   3  -4  727.63   28.10
  -1   3   4  713.93   26.80
   0  -3  -4   92.69    5.00
   0  -3  -4   77.79    5.40
   0  -3   4   83.99    4.90
   0  -3   4   98.29    5.70
   0  -3   4   80.09    4.80
   0  -3   4   86.69    5.10
   0  -3  -4   90.29    5.60
   0  -3   4   82.79    5.10
   0  -3   4   82.59    5.70
   0  -3  -4   95.09    5.60
   0  -3  -4   88.99    4.30
   0   3   4   86.89    5.40
   0   3   4   87.59    5.60
   0   3  -4   89.99    5.20
   0   3  -4   84.59    5.60
   0   3   4   76.99    4.90
   0   3  -4   94.99    5.50
   0   3  -4   92.79    5.50
   0   3   4   95.69    5.70
   0   3   4   85.09    4.00
   0   3   4   92.49    5.40
   0   3  -4   86.39    4.60
   0   3  -4   85.49    5.60
   1  -3   4  362.26   14.90
   1  -3   4  368.56   14.40
  -1  -3  -4  345.67   13.90
  -1  -3  -4  351.96   15.10
   1  -3   4  363.76   15.50
  -1  -3  -4  355.36   15.60
  -1  -3  -4  353.76   15.40
   1  -3   4  355.56   15.00
   1  -3   4  366.36   15.30
   1  -3   4  371.66   15.30
  -1   3  -4  346.47   15.10
   1   3   4  381.26   15.50
   1   3   4  350.46   14.40
  -1   3  -4  348.87   14.30
   1   3   4  347.47   14.20
  -1   3  -4  360.96   15.40
   1   3   4  336.07   15.50
  -1   3  -4  360.06   15.60
  -1   3  -4  342.67   14.80
   1   3   4  347.17   15.10
   2  -3   4   61.39    4.90
  -2  -3  -4   55.59    4.60
   2  -3   4   58.79    4.80
   2  -3   4   61.69    4.50
  -2  -3  -4   58.89    5.30
  -2  -3  -4   63.09    5.10
   2  -3   4   68.39    5.70
  -2  -3  -4   70.99    3.40
   2  -3   4   62.59    4.10
  -2  -3  -4   59.79    5.40
   2  -3   4   61.99    4.90
   2   3   4   62.59    3.50
   2   3   4   71.69    5.30
   2   3   4   64.19    5.60
  -2   3  -4   59.09    4.30
   2   3   4   62.29    5.10
  -2   3  -4   58.49    5.30
  -2   3  -4   63.19    4.30
  -2   3  -4   58.59    4.80
  -2   3  -4   63.09    5.20
   3  -3   4  273.17   12.50
  -3  -3  -4  287.27   13.40
   3  -3   4  268.57   12.40
   3  -3   4  293.17   12.30
  -3  -3  -4  299.17   11.30
   3  -3   4  278.27   13.90
   3  -3   4  280.17   12.70
   3  -3   4  272.57   11.70
  -3  -3  -4  260.87   12.90
  -3  -3  -4  245.88   12.80
  -3  -3  -4  267.97   11.70
   3   3   4  277.77   10.90
  -3   3  -4  282.37   12.40
   3   3   4  279.37   12.40
  -3   3  -4  280.17   12.40
  -3   3  -4  265.47   12.30
   3   3   4  272.47   13.10
   3   3   4  270.37   13.40
  -3   3  -4  274.67   11.70
   3   3   4  264.57   12.70
  -3   3  -4  273.67   12.50
  -3   3  -4  276.77   14.30
   4  -3   4  148.49    8.50
   4  -3   4  159.68    8.80
  -4  -3  -4  159.28    7.80
  -4  -3  -4  168.68    9.90
   4  -3   4  164.28    7.50
  -4  -3  -4  156.48    9.20
  -4  -3  -4  161.28    9.20
   4  -3   4  154.58   10.50
  -4  -3  -4  166.08    7.60
   4  -3   4  166.48    8.50
  -4   3  -4  165.18    9.00
  -4   3  -4  154.18    8.40
   4   3   4  140.09    8.40
   4   3   4  150.28    6.90
  -4   3  -4  145.69   10.80
   4   3   4  166.78   10.30
  -4   3  -4  153.58    8.20
  -4   3  -4  171.68    8.60
  -4   3  -4  166.38    7.60
   4   3   4  162.98    9.00
   4   3   4  169.68    9.60
   5  -3   4    6.20    3.10
   5  -3   4    2.90    5.00
  -5  -3  -4    2.00    3.10
  -5  -3  -4    2.90    3.30
   5  -3   4    0.10    1.80
  -5  -3  -4   -1.70    3.40
  -5  -3  -4    2.40    2.40
  -5  -3  -4   -0.40    4.00
   5  -3   4   -2.10    3.60
   5  -3   4    7.00    2.80
   5  -3   4   -1.30    2.60
  -5   3  -4    0.50    3.70
   5   3   4    5.00    3.80
   5   3   4    0.80    4.10
  -5   3  -4    4.20    2.00
   5   3   4    6.50    2.90
  -5   3  -4   -0.10    4.90
   5   3   4    6.60    4.80
   5   3   4    1.30    3.00
   5   3   4    4.30    1.90
  -5   3  -4    2.90    2.40
  -5   3  -4    1.70    2.50
  -5   3  -4    4.70    2.80
   6  -3   4   79.99    6.50
   6  -3   4   83.39    7.30
  -6  -3  -4   78.49    7.40
   6  -3   4   67.59    7.20
  -6  -3  -4   75.39    7.00
   6  -3   4   74.79    5.60
  -6  -3  -4   76.89    5.50
  -6   3  -4   74.59   10.30
   6   3   4   78.69    6.70
  -6   3  -4   77.09    5.80
   6   3   4   74.09    5.40
  -6   3  -4   59.69    8.00
  -6   3  -4   76.69    6.30
   6   3   4   65.39    8.40
   6   3   4   71.79    6.90
  -6   3  -4   72.69    6.50
   7  -3   4    5.70    3.60
  -7  -3  -4    1.20    3.80
  -7  -3  -4   -0.40    4.60
   7  -3   4    4.00    5.00
   7  -3   4    7.30    5.10
  -7   3  -4   -4.10    7.40
  -7   3  -4    0.20    3.30
   7   3   4    4.50    3.50
  -7   3  -4    0.80    3.30
   7   3   4    5.30    4.60
   7   3   4    5.50    5.80
   7   3   4    1.50    3.70
   7   3   4    0.30    3.40
  -7   3  -4    7.50    3.30
   8  -3   4   73.59    9.50
   8  -3   4   56.79    6.60
  -8  -3  -4   75.89    7.80
   8  -3   4   68.09    7.50
  -8  -3  -4   62.89    8.20
   8   3   4   60.19    8.10
  -8   3  -4   74.59   12.70
   8   3   4   61.79   10.40
   8   3   4   70.39    6.90
  -8   3  -4   70.19    7.50
   8   3   4   60.19    8.50
  -9  -3  -4   16.00    5.00
   9  -3   4   27.50    9.20
   9  -3   4   13.70    5.20
  -9   3  -4   11.70   12.50
   9   3   4   12.70    7.00
  -9   3  -4   17.30    5.30
   9   3   4   13.80    9.80
   9   3   4   15.50    4.70
 -10  -3  -4   15.90    5.60
  10  -3   4   23.60   10.50
  10  -3   4   13.10    5.60
  10   3   4   22.30    5.50
 -10   3  -4   23.30    6.30
 -10   3  -4   29.50   13.80
  10   3   4   26.00   12.00
   9  -4  -4   18.50    8.30
   9  -4  -4   30.00   11.90
  -9  -4   4   13.90   10.60
  -9  -4   4   36.90    6.40
   9  -4  -4   15.50    8.20
  -9  -4   4   29.30    8.70
   9   4  -4   27.60    5.80
   9   4  -4   22.50   11.40
   9   4  -4   30.00    5.70
   9   4  -4   19.50    9.70
  -8  -4   4    2.20    4.90
  -8  -4   4    9.40    5.70
   8  -4  -4   -3.20    8.50
  -8  -4   4   17.80    8.20
   8  -4  -4   -0.90    5.60
   8   4  -4    2.90    4.40
   8   4  -4   -1.70    4.10
   8   4  -4   -0.60    4.70
  -8   4   4   -1.30    5.70
   8   4  -4   -7.60    7.10
  -7  -4   4   16.40    5.30
  -7  -4   4   18.90    7.80
   7  -4  -4   21.60    5.30
   7  -4  -4   16.70    7.20
  -7  -4   4   22.10    5.30
   7  -4  -4   18.10    8.70
  -7   4   4   21.90    5.90
   7   4  -4   15.30    4.80
   7   4  -4   18.10    3.80
   7   4  -4   19.00    4.80
   7   4  -4   21.70    3.30
   7   4  -4   14.30    6.50
  -6  -4   4    2.70    4.40
   6  -4  -4   -0.20    6.80
  -6  -4   4   -3.10    3.90
  -6  -4   4   -0.30    6.30
  -6  -4   4   -0.10    4.50
   6  -4  -4    7.90    3.80
   6  -4  -4   -7.20    5.40
   6  -4  -4    5.50    4.60
   6   4  -4    9.30    4.20
   6   4  -4   -3.60    3.60
   6   4  -4   11.30    5.40
  -6   4   4    4.20    3.90
   6   4  -4    2.80    2.10
  -6   4   4    3.90    3.30
  -6   4   4   -1.40    3.00
   6   4  -4    3.50    2.60
   5  -4  -4  186.08   12.10
  -5  -4   4  197.68   12.80
   5  -4  -4  201.08   10.70
   5  -4  -4  179.88   14.40
   5  -4  -4  194.78   10.10
  -5  -4   4  204.88   10.90
   5  -4  -4  190.68   12.60
   5  -4  -4  201.08    9.70
  -5  -4   4  203.48   11.70
  -5  -4   4  170.18   10.60
  -5   4   4  186.58    8.50
  -5   4   4  198.88    8.60
  -5   4   4  219.68   13.70
  -5   4   4  186.28   10.40
  -5   4   4  202.28   10.10
   5   4  -4  204.28    8.00
   5   4  -4  189.88   12.10
   5   4  -4  193.08   10.90
   5   4  -4  185.58   11.00
   5   4  -4  202.68   11.80
  -5   4   4  222.18   11.40
   5   4  -4  220.38    8.70
   4  -4  -4  695.53   31.10
   4  -4  -4  786.22   30.20
   4  -4  -4  747.43   33.80
   4  -4  -4  833.52   30.20
  -4  -4   4  768.22   31.70
   4  -4  -4  807.42   30.00
  -4  -4   4  826.82   31.60
   4  -4  -4  768.42   32.60
  -4  -4   4  788.42   32.50
   4  -4  -4  771.72   33.20
  -4  -4   4  788.32   33.00
  -4   4   4  810.82   31.70
   4   4  -4  811.22   32.50
  -4   4   4  802.72   31.30
   4   4  -4  728.03   29.30
  -4   4   4  835.32   34.10
  -4   4   4  860.41   32.10
   4   4  -4  772.22   32.10
  -4   4   4  829.82   30.50
   4   4  -4  767.92   29.10
  -4   4   4  785.92   30.80
   4   4  -4  895.91   32.70
   4   4  -4  795.52   31.80
  -4   4   4  776.72   30.40
  -3  -4   4  375.16   17.50
  -3  -4   4  403.36   14.60
   3  -4  -4  339.97   17.30
   3  -4  -4  406.86   16.10
   3  -4  -4  357.36   18.40
   3  -4  -4  372.66   14.90
   3  -4  -4  359.26   17.60
  -3  -4   4  379.66   16.80
  -3  -4   4  391.26   16.60
   3  -4  -4  373.26   15.90
   3  -4  -4  381.46   16.80
  -3  -4   4  398.66   17.70
  -3   4   4  395.76   16.70
   3   4  -4  376.36   16.80
   3   4  -4  381.16   17.40
   3   4  -4  382.76   16.80
  -3   4   4  373.96   16.00
  -3   4   4  410.06   18.60
  -3   4   4  375.96   16.20
   3   4  -4  378.66   14.60
  -3   4   4  380.96   15.40
   3   4  -4  363.16   17.30
   3   4  -4  391.56   16.80
  -3   4   4  405.56   17.10
   2  -4  -4 1267.77   47.10
  -2  -4   4 1329.07   49.30
  -2  -4   4 1305.67   48.90
   2  -4  -4 1281.57   49.20
   2  -4  -4 1219.18   48.70
   2  -4  -4 1258.67   49.60
  -2  -4   4 1284.97   49.20
   2  -4  -4 1265.27   50.09
   2  -4  -4 1278.97   48.80
   2  -4  -4 1268.47   49.70
  -2  -4   4 1238.08   49.70
  -2  -4   4 1264.97   49.30
  -2  -4   4 1298.77   47.00
   2   4  -4 1368.46   49.80
  -2   4   4 1325.17   48.90
   2   4  -4 1258.97   49.10
   2   4  -4 1245.98   47.40
  -2   4   4 1299.57   49.30
   2   4  -4 1315.47   48.80
  -2   4   4 1361.26   49.10
   2   4  -4 1224.88   49.20
   2   4  -4 1373.46   49.90
  -2   4   4 1279.77   47.10
   1  -4  -4  105.49    6.90
  -1  -4   4   97.49    6.80
   1  -4  -4   91.99    7.00
   1  -4  -4  107.39    5.00
  -1  -4   4  107.59    6.80
   1  -4  -4  100.29    6.70
  -1  -4   4  108.79    7.60
   1  -4  -4  102.79    6.60
   1  -4  -4  102.19    7.30
  -1  -4   4  113.29    5.50
   1  -4  -4  114.79    6.90
  -1  -4   4  109.09    6.70
  -1  -4   4  112.09    6.40
   1   4  -4  111.99    7.40
  -1   4   4  121.09    7.10
   1   4  -4  104.69    6.60
   1   4  -4  105.09    7.10
  -1   4   4  109.59    7.00
  -1   4   4  116.19    6.70
  -1   4   4  102.59    7.00
  -1   4   4  109.89    4.70
   1   4  -4  122.19    6.30
   1   4  -4   98.39    6.80
   0  -4  -4  160.58    8.20
   0  -4   4  136.49    8.10
   0  -4   4  149.69    8.30
   0  -4   4  150.18    7.70
   0  -4  -4  152.58    7.70
   0  -4  -4  154.28    7.10
   0  -4  -4  161.38    8.80
   0  -4   4  154.58    7.70
   0  -4  -4  152.78    8.70
   0  -4  -4  145.79    8.50
   0  -4  -4  142.19    8.60
   0  -4   4  161.88    8.70
   0   4   4  147.79    8.70
   0   4   4  153.18    8.40
   0   4  -4  145.59    7.30
   0   4  -4  153.78    8.10
   0   4   4  150.98    8.50
   0   4  -4  137.79    8.50
   0   4   4  155.28    8.60
   0   4   4  147.59    6.60
   0   4  -4  154.28    8.30
   0   4  -4  158.88    8.70
   1  -4   4   78.09    5.80
  -1  -4  -4   75.09    5.10
   1  -4   4   68.39    5.40
  -1  -4  -4   65.09    5.80
   1  -4   4   69.19    5.50
  -1  -4  -4   60.89    5.60
  -1  -4  -4   62.99    5.70
  -1  -4  -4   72.69    4.80
  -1  -4  -4   69.99    6.30
   1  -4   4   70.49    6.10
   1  -4   4   66.59    4.60
   1  -4   4   73.69    6.00
  -1  -4  -4   61.89    4.30
  -1   4  -4   72.99    6.30
  -1   4  -4   73.89    4.50
  -1   4  -4   57.89    5.20
  -1   4  -4   61.79    5.60
   1   4   4   62.99    6.20
   1   4   4   66.69    4.40
  -1   4  -4   67.59    5.70
  -1   4  -4   59.69    5.50
   1   4   4   72.39    6.10
   1   4   4   69.89    5.70
   1   4   4   75.69    5.70
  -2  -4  -4  559.24   20.80
   2  -4   4  559.54   23.30
   2  -4   4  561.84   23.10
   2  -4   4  577.44   21.90
   2  -4   4  568.14   23.10
   2  -4   4  562.14   22.50
  -2  -4  -4  551.24   23.50
  -2  -4  -4  548.85   23.50
  -2  -4  -4  575.34   22.80
  -2  -4  -4  533.85   22.60
   2  -4   4  562.24   23.60
   2   4   4  549.85   23.30
   2   4   4  534.35   23.10
   2   4   4  519.65   21.10
   2   4   4  548.15   23.00
  -2   4  -4  541.95   22.00
   2   4   4  500.45   23.50
  -2   4  -4  554.94   23.20
  -2   4  -4  562.54   23.10
  -2   4  -4  554.84   24.00
  -2   4  -4  553.04   22.90
  -2   4  -4  563.74   22.50
   2   4   4  563.54   22.50
  -3  -4  -4  355.96   16.80
   3  -4   4  380.86   15.70
   3  -4   4  355.16   16.70
  -3  -4  -4  379.46   16.10
   3  -4   4  396.76   15.80
  -3  -4  -4  368.96   17.30
   3  -4   4  374.06   16.50
   3  -4   4  381.06   17.90
  -3  -4  -4  367.16   17.30
   3  -4   4  350.06   16.70
   3   4   4  372.76   16.90
  -3   4  -4  373.56   16.60
   3   4   4  362.66   16.90
   3   4   4  401.56   14.40
   3   4   4  386.56   17.80
  -3   4  -4  371.36   16.00
  -3   4  -4  371.76   18.30
   3   4   4  335.97   16.40
  -3   4  -4  374.56   16.70
  -3   4  -4  348.07   16.30
   3   4   4  345.37   16.40
   4  -4   4  183.28    9.70
  -4  -4  -4  188.78   11.30
   4  -4   4  212.48   10.60
   4  -4   4  179.08   12.10
   4  -4   4  184.38   10.70
   4  -4   4  183.78   10.40
  -4  -4  -4  201.18   11.40
  -4  -4  -4  195.48   11.40
   4  -4   4  194.88    9.20
  -4  -4  -4  210.38    9.70
   4   4   4  206.28   11.70
  -4   4  -4  191.38   12.70
  -4   4  -4  192.68    9.30
  -4   4  -4  194.08   10.40
  -4   4  -4  191.28   10.30
   4   4   4  190.78   10.70
   4   4   4  201.08    7.90
  -4   4  -4  207.28   10.80
   4   4   4  171.78   11.00
   4   4   4  202.38   11.00
   4   4   4  186.18   10.60
  -4   4  -4  179.98   10.20
  -5  -4  -4   -4.40    3.30
   5  -4   4    2.70    4.20
  -5  -4  -4   -0.30    1.80
  -5  -4  -4    9.80    4.70
   5  -4   4   -4.90    3.00
   5  -4   4    1.10    2.20
   5  -4   4   -0.30    3.10
  -5  -4  -4   -0.50    2.90
  -5  -4  -4    3.20    4.50
   5  -4   4   -1.40    5.90
   5   4   4    1.10    5.20
   5   4   4    7.30    3.50
  -5   4  -4    0.40    3.20
  -5   4  -4    0.30    5.60
  -5   4  -4   -5.10    4.00
  -5   4  -4   -1.80    3.40
  -5   4  -4   -1.90    2.80
   5   4   4   -0.70    3.10
   5   4   4   -2.30    4.40
  -5   4  -4    1.80    2.40
   5   4   4    2.40    1.50
   5   4   4    6.00    4.10
   6  -4   4   23.60    6.00
  -6  -4  -4   17.90    3.40
  -6  -4  -4   12.10    6.70
   6  -4   4   22.80    4.60
   6  -4   4   11.40    3.80
   6  -4   4   27.90    5.50
  -6  -4  -4   22.60    4.90
  -6  -4  -4   22.60    3.80
   6   4   4   18.10    4.50
  -6   4  -4   15.00    4.20
  -6   4  -4   19.50    4.30
   6   4   4   36.00    7.90
   6   4   4   14.80    4.90
   6   4   4   20.90    2.90
   6   4   4   31.50    5.60
  -6   4  -4   25.50    8.50
  -6   4  -4   20.20    4.60
   7  -4   4    4.30    4.70
  -7  -4  -4   -0.10    4.40
   7  -4   4    2.80    6.10
  -7  -4  -4    2.90    3.70
   7  -4   4   -2.20    3.90
   7  -4   4   -5.80    5.40
  -7   4  -4   -2.00    3.80
  -7   4  -4    5.60    4.20
  -7   4  -4   -0.30    8.00
   7   4   4    7.90    2.60
   7   4   4   -0.10    5.10
   7   4   4    1.80    6.50
   7   4   4    5.40    4.10
  -7   4  -4    4.60    4.10
   7   4   4   14.70    6.30
  -8  -4  -4   43.10    6.90
   8  -4   4   27.30    5.80
   8  -4   4   17.30    7.80
   8   4   4   28.20    7.30
   8   4   4   31.30    5.80
   8   4   4   24.70    7.00
  -8   4  -4   18.30    5.40
   8   4   4   30.20    9.20
  -8   4  -4   33.60    5.80
  -8   4  -4   34.60   11.20
   8   4   4   23.70    6.10
   9  -4   4   12.10    6.00
   9  -4   4    9.70    7.90
  -9  -4  -4   18.30    5.80
  -9   4  -4   35.60   12.60
  -9   4  -4   13.10    6.00
   9   4   4   21.70   11.10
   9   4   4   18.50    5.20
  -9  -5   4   -6.00   10.80
  -9  -5   4    9.80    6.80
   9  -5  -4    0.70    7.50
   9  -5  -4   -0.80   13.30
   9   5  -4    2.90    5.90
   9   5  -4    0.90   11.30
  -9   5   4    7.00    7.50
  -8  -5   4   -5.10    9.70
  -8  -5   4    3.10    8.00
  -8  -5   4    3.50    6.10
   8  -5  -4    1.50    5.90
   8  -5  -4  -15.10    9.00
   8   5  -4   -2.00    5.60
   8   5  -4    3.90    5.60
   8   5  -4    2.30    8.80
  -8   5   4   10.90    6.20
  -7  -5   4   22.70    8.00
  -7  -5   4    5.30    6.20
   7  -5  -4   -3.60    7.30
   7  -5  -4   12.50    7.30
   7  -5  -4   10.10    4.90
  -7  -5   4    6.70    5.80
  -7   5   4    9.90    5.20
   7   5  -4   10.40    5.60
   7   5  -4   11.30    7.60
   7   5  -4   12.30    5.30
  -6  -5   4   31.70    6.60
  -6  -5   4   19.60    5.20
  -6  -5   4   22.80    7.10
   6  -5  -4   19.40    5.40
   6  -5  -4   17.20    7.20
   6  -5  -4   23.30    4.40
  -6   5   4   25.10    3.00
   6   5  -4   19.00    5.90
   6   5  -4   28.00    6.10
  -6   5   4   23.20    4.90
  -6   5   4   20.60    4.50
   6   5  -4   27.20    6.50
  -6   5   4   29.30    6.20
   5  -5  -4  482.45   23.90
  -5  -5   4  517.35   23.90
   5  -5  -4  436.06   21.10
  -5  -5   4  501.65   23.00
   5  -5  -4  508.25   20.00
   5  -5  -4  425.76   23.20
   5  -5  -4  493.65   19.30
  -5  -5   4  465.25   21.60
  -5  -5   4  483.35   21.90
  -5   5   4  513.25   22.00
  -5   5   4  506.95   21.10
  -5   5   4  509.25   21.40
   5   5  -4  481.75   22.50
   5   5  -4  489.45   22.80
   5   5  -4  491.75   22.00
  -5   5   4  488.05   20.10
  -5   5   4  537.15   25.00
  -5   5   4  474.05   21.90
   4  -5  -4  168.48    9.30
   4  -5  -4  184.28   12.20
  -4  -5   4  186.68   10.20
   4  -5  -4  172.78   10.70
  -4  -5   4  167.28   11.60
   4  -5  -4  189.88    9.60
  -4  -5   4  164.88   10.40
   4  -5  -4  164.78   13.40
   4  -5  -4  185.28   12.00
  -4  -5   4  184.38   11.80
   4  -5  -4  175.28   10.20
   4  -5  -4  189.28    8.50
  -4   5   4  165.98    9.40
   4   5  -4  184.98   11.40
   4   5  -4  165.38   10.70
  -4   5   4  153.58   10.60
  -4   5   4  193.98    9.40
  -4   5   4  182.98   10.40
   4   5  -4  178.28   11.60
   4   5  -4  173.38   10.50
  -4   5   4  189.28   10.80
  -4   5   4  186.98    9.80
  -4   5   4  186.38   12.80
  -3  -5   4  272.27   10.40
   3  -5  -4  252.37   14.30
   3  -5  -4  273.67   12.80
  -3  -5   4  273.57   13.70
   3  -5  -4  269.07   13.60
  -3  -5   4  278.37   13.10
   3  -5  -4  293.87   13.60
  -3  -5   4  271.97   14.60
   3  -5  -4  239.68   14.90
   3  -5  -4  274.07   11.30
   3  -5  -4  265.77   14.40
   3  -5  -4  281.97   13.00
  -3  -5   4  267.47   14.00
   3   5  -4  277.07   10.80
   3   5  -4  241.78   13.40
   3   5  -4  278.47   14.30
  -3   5   4  265.77   13.00
  -3   5   4  279.87   13.80
  -3   5   4  271.47   11.60
  -3   5   4  262.57   13.60
   3   5  -4  272.57   13.20
   3   5  -4  277.07   13.70
  -3   5   4  270.37   13.40
  -3   5   4  278.07   15.10
   3   5  -4  273.47   14.50
  -3   5   4  265.57   12.80
  -2  -5   4   23.20    5.00
  -2  -5   4   30.10    4.60
   2  -5  -4   29.10    3.10
   2  -5  -4   19.80    4.70
   2  -5  -4   30.80    4.40
  -2  -5   4   26.20    4.30
   2  -5  -4   22.70    4.60
   2  -5  -4   21.00    5.30
   2  -5  -4   23.90    4.30
  -2  -5   4   29.20    2.50
  -2  -5   4   29.80    4.80
   2  -5  -4   28.10    5.40
   2   5  -4   34.50    4.30
  -2   5   4   28.60    4.90
  -2   5   4   24.00    4.20
   2   5  -4   24.40    4.70
  -2   5   4   25.90    4.10
   2   5  -4   30.20    5.20
   2   5  -4   28.40    3.70
   2   5  -4   27.00    4.40
  -2   5   4   29.70    2.70
   2   5  -4   31.80    4.90
   2   5  -4   31.20    5.20
   1  -5  -4   53.29    5.40
   1  -5  -4   58.39    6.10
  -1  -5   4   63.09    6.00
  -1  -5   4   69.09    5.90
  -1  -5   4   68.49    7.20
  -1  -5   4   63.19    4.30
  -1  -5   4   63.39    6.40
  -1  -5   4   63.79    5.40
   1  -5  -4   53.79    6.30
   1  -5  -4   59.09    6.20
   1  -5  -4   67.59    6.50
   1  -5  -4   66.59    4.20
   1  -5  -4   48.90    5.70
  -1   5   4   57.09    6.10
   1   5  -4   50.99    5.20
   1   5  -4   56.39    6.50
   1   5  -4   66.89    5.00
  -1   5   4   49.20    6.00
  -1   5   4   61.09    3.50
   1   5  -4   53.49    6.60
   1   5  -4   49.00    6.70
  -1   5   4   68.69    6.30
   1   5  -4   54.09    6.20
   1   5  -4   58.19    5.70
   0  -5   4   50.49    6.60
   0  -5   4   41.70    4.30
   0  -5  -4   38.40    4.10
   0  -5   4   46.60    5.70
   0  -5   4   37.90    5.10
   0  -5  -4   36.10    4.60
   0  -5  -4   49.40    6.30
   0  -5   4   36.30    4.60
   0  -5  -4   39.80    5.60
   0  -5   4   40.90    5.80
   0  -5  -4   43.90    5.70
   0  -5  -4   44.50    6.00
   0  -5  -4   40.50    5.10
   0   5  -4   50.89    6.50
   0   5   4   39.50    5.50
   0   5  -4   42.50    3.90
   0   5  -4   41.50    5.70
   0   5   4   40.60    5.60
   0   5   4   46.80    5.90
   0   5   4   36.80    5.40
   0   5  -4   42.30    5.20
   0   5   4   40.30    3.30
   0   5  -4   41.70    5.70
   0   5  -4   52.69    6.10
   0   5  -4   39.80    5.30
  -1  -5  -4  132.79    6.80
  -1  -5  -4  109.99    8.20
  -1  -5  -4  116.49    8.60
   1  -5   4  135.39    8.40
  -1  -5  -4  132.29    7.50
   1  -5   4  144.19    8.40
  -1  -5  -4  126.29    9.00
   1  -5   4  136.59    7.50
   1  -5   4  132.99    8.70
  -1  -5  -4  127.49    8.90
   1  -5   4  129.99    9.40
  -1  -5  -4  138.39    7.40
   1  -5   4  129.69    8.40
  -1   5  -4  128.39    8.20
   1   5   4  148.19    9.60
  -1   5  -4  140.89    8.90
   1   5   4  126.79    6.90
   1   5   4  136.99    8.80
  -1   5  -4  117.69    6.70
  -1   5  -4  137.79    9.30
   1   5   4  120.39    8.70
  -1   5  -4  124.09    8.60
  -1   5  -4  123.39    8.60
   1   5   4  129.89    8.50
  -2  -5  -4  177.48    9.00
  -2  -5  -4  206.88   11.30
   2  -5   4  204.98    9.90
   2  -5   4  204.08   10.50
  -2  -5  -4  197.78   11.80
  -2  -5  -4  213.28   10.80
  -2  -5  -4  176.18   10.80
   2  -5   4  210.08   11.60
   2  -5   4  189.68   11.00
  -2  -5  -4  213.98   11.90
   2  -5   4  205.58   11.50
   2  -5   4  187.18   11.00
  -2  -5  -4  200.68    8.40
  -2   5  -4  210.08   11.30
   2   5   4  184.88   11.10
   2   5   4  205.08   11.50
   2   5   4  191.58   12.10
  -2   5  -4  209.08   12.10
   2   5   4  208.48   10.20
  -2   5  -4  200.98   10.60
  -2   5  -4  204.58   11.20
  -2   5  -4  204.88    9.70
  -2   5  -4  208.48   11.60
   2   5   4  199.78   11.30
  -3  -5  -4   11.40    3.90
   3  -5   4    4.30    3.00
  -3  -5  -4    3.90    4.10
  -3  -5  -4   10.70    4.00
   3  -5   4   14.40    4.70
   3  -5   4    7.40    3.90
   3  -5   4    7.50    3.70
   3  -5   4    4.20    4.50
  -3  -5  -4    9.00    3.70
  -3  -5  -4    2.90    4.20
   3  -5   4    7.60    2.60
  -3  -5  -4    7.90    1.70
   3   5   4    5.90    4.50
   3   5   4   11.40    3.50
  -3   5  -4   18.90    4.90
  -3   5  -4    4.60    2.90
   3   5   4    4.10    3.70
  -3   5  -4   14.80    5.40
  -3   5  -4    9.00    3.10
   3   5   4    5.90    4.00
  -3   5  -4    5.70    3.70
   3   5   4    3.10    3.20
  -4  -5  -4   32.30    6.30
   4  -5   4   38.20    5.60
   4  -5   4   24.50    5.40
   4  -5   4   35.40    7.30
  -4  -5  -4   40.70    5.10
  -4  -5  -4   38.40    6.40
   4  -5   4   36.10    4.50
   4  -5   4   39.80    5.60
  -4  -5  -4   35.10    6.20
   4  -5   4   32.60    4.40
   4   5   4   41.40    6.90
   4   5   4   29.10    5.20
  -4   5  -4   42.70    7.90
   4   5   4   25.80    5.30
   4   5   4   31.40    5.80
  -4   5  -4   28.60    5.10
  -4   5  -4   30.10    5.00
  -4   5  -4   35.20    4.60
   4   5   4   40.70    6.10
  -4   5  -4   41.10    5.90
  -4   5  -4   29.50    5.00
   5  -5   4   67.79    8.10
   5  -5   4   77.49    7.60
  -5  -5  -4   79.79    6.60
   5  -5   4   79.49    6.60
  -5  -5  -4   77.69    9.10
  -5  -5  -4   70.89    8.70
   5  -5   4   74.99    7.80
   5   5   4   67.39    7.90
  -5   5  -4   84.29    7.50
  -5   5  -4   89.29    8.00
   5   5   4   91.79    8.40
  -5   5  -4   73.29    8.00
  -5   5  -4   78.39   10.80
  -5   5  -4   79.69    7.70
   5   5   4   64.49    7.80
   6  -5   4   30.30    5.90
   6  -5   4   22.40    5.60
   6  -5   4   27.40    4.90
   6  -5   4   17.80    6.60
  -6  -5  -4   20.40    6.40
  -6  -5  -4   33.20    8.80
  -6  -5  -4   27.00    5.70
  -6  -5  -4   37.10    5.00
  -6   5  -4   18.90    8.60
   6   5   4   25.10    5.90
  -6   5  -4   25.60    5.50
  -6   5  -4   26.60    5.20
   6   5   4   32.30    6.70
   6   5   4   30.90    6.20
  -6   5  -4   30.80    5.90
[truncated: 1,123,358 more chars]
